# Supplementary material for: Observation of Bothrops atrox Snake Envenoming Blister Formation from Five Patients: Pathophysiological Insights
Source: Toxins (Basel). 2021 Nov 13;13(11):800. doi: 10.3390/toxins13110800 (PMC8618272; doi:10.3390/toxins13110800)
Supplement: Supplementary file 1 [file toxins-13-00800-s001.zip]

Archive with 1 entries (1 files):
- toxins-1433010-supplementary.xlsx
