# Supplementary material for: Observation of Bothrops atrox Snake Envenoming Blister Formation from Five Patients: Pathophysiological Insights
Source: Toxins (Basel). 2021 Nov 13;13(11):800. doi: 10.3390/toxins13110800 (PMC8618272; doi:10.3390/toxins13110800)
Supplement: Supplementary file 1 [file toxins-13-00800-s001.zip › toxins-1433010-supplementary.xlsx]

## Sheet: Fox_BAF_JWF_2266_SwissProt
Supplementary Table S1: Protein identification in blister fluids of B. atrox snakebite patients and serum of control volunteers by LC-MS (Thermo Electron Q Exactive HF mass spectrometer system)
	Identified Proteins (972/1032)	Accession Number	Alternate ID	Patient 1	Patient 2	Patient 3	Patient 4	Patient 5
1	Cluster of Serum albumin OS=Homo sapiens OX=9606 GN=ALB PE=1 SV=2 (P02768)	P02768 [12]	ALB	406.04	470.84	670.69	289.51	234.4
2	Cluster of Hemoglobin subunit beta OS=Pan troglodytes OX=9598 GN=HBB PE=1 SV=2 (P68873)	P68873 [50]	HBB	606.43	528.78	474.06	217.57	151.28
3	Cluster of Hemoglobin subunit alpha OS=Bos taurus OX=9913 GN=HBA PE=1 SV=2 (P01966)	P01966 [49]	HBA	475.65	397.36	460.59	218.45	166.24
4	Cluster of Hemopexin OS=Homo sapiens OX=9606 GN=HPX PE=1 SV=2 (P02790)	P02790 [3]	HPX	156.09	128.32	67.338	195.64	126.34
5	Cluster of Complement C3 OS=Homo sapiens OX=9606 GN=C3 PE=1 SV=2 (P01024)	P01024 [4]	C3	111.79	132.45	92.926	231.61	83.951
6	Carbonic anhydrase 1 OS=Homo sapiens OX=9606 GN=CA1 PE=1 SV=2	P00915	CA1	160.31	218.34	137.37	46.497	42.391
7	Alpha-1-antitrypsin OS=Homo sapiens OX=9606 GN=SERPINA1 PE=1 SV=3	P01009	SERPINA1	41.132	33.114	1.3468	370.22	8.312
8	Cluster of Haptoglobin OS=Homo sapiens OX=9606 GN=HP PE=1 SV=1 (P00738)	P00738 [6]	HP	94.919	73.471	80.805	178.97	107.22
9	Cluster of Ceruloplasmin OS=Homo sapiens OX=9606 GN=CP PE=1 SV=1 (P00450)	P00450 [3]	CP	153.98	113.83	87.539	133.35	54.859
10	Cluster of Serotransferrin OS=Homo sapiens OX=9606 GN=TF PE=1 SV=3 (P02787)	P02787 [3]	TF	101.25	85.889	88.886	164.06	79.795
11	Cluster of Vitamin D-binding protein OS=Homo sapiens OX=9606 GN=GC PE=1 SV=1 (P02774)	P02774 [3]	GC	90.7	77.61	95.62	91.24	63.171
12	Cluster of Alpha-enolase OS=Xenopus laevis OX=8355 GN=eno1 PE=2 SV=2 (P08734)	P08734 [9]	eno1	58.006	76.575	26.935	16.669	218.61
13	Cluster of Actin (Fragment) OS=Procambarus clarkii OX=6728 PE=1 SV=1 (P45521)	P45521 [54]		45.35	72.436	28.282	34.215	66.496
14	Cluster of Immunoglobulin kappa constant OS=Homo sapiens OX=9606 GN=IGKC PE=1 SV=2 (P01834)	P01834 [2]	IGKC	49.569	37.253	56.564	148.26	47.378
15	Cluster of Alpha-2-macroglobulin OS=Homo sapiens OX=9606 GN=A2M PE=1 SV=3 (P01023)	P01023 [2]	A2M	37.968	2.0696	13.468	155.28	40.729
16	Cluster of Catalase OS=Homo sapiens OX=9606 GN=CAT PE=1 SV=3 (P04040)	P04040 [5]	CAT	33.749	64.158	56.564	14.914	93.926
17	Cluster of Immunoglobulin lambda constant 3 OS=Homo sapiens OX=9606 GN=IGLC3 PE=1 SV=1 (P0DOY3)	P0DOY3 [4]	IGLC3	44.296	33.114	37.709	74.571	37.404
18	Alpha-1-acid glycoprotein 1 OS=Homo sapiens OX=9606 GN=ORM1 PE=1 SV=1	P02763	ORM1	33.749	41.392	22.895	40.356	88.107
19	Alpha-1B-glycoprotein OS=Homo sapiens OX=9606 GN=A1BG PE=1 SV=4	P04217	A1BG	46.405	55.879	8.0805	50.884	9.9744
20	Cluster of Methanethiol oxidase OS=Homo sapiens OX=9606 GN=SELENBP1 PE=1 SV=2 (Q13228)	Q13228 [4]	SELENBP1	71.717	69.332	41.75	7.8958	12.468
21	Cluster of Alpha-actinin-1 OS=Homo sapiens OX=9606 GN=ACTN1 PE=1 SV=2 (P12814)	P12814 [13]	ACTN1	0	0	44.443	24.565	87.276
22	Cluster of Plastin-2 OS=Homo sapiens OX=9606 GN=LCP1 PE=1 SV=6 (P13796)	P13796 [2]	LCP1	1.0547	7.2436	48.483	43.865	61.509
23	Apolipoprotein A-I OS=Gorilla gorilla gorilla OX=9595 GN=APOA1 PE=1 SV=1	G3QY98	APOA1	44.296	32.079	6.7338	65.798	9.1432
24	Cluster of Myosin-9 OS=Homo sapiens OX=9606 GN=MYH9 PE=1 SV=4 (P35579)	P35579 [7]	MYH9	0	6.2088	67.338	5.2638	70.652
25	Fibrinogen alpha chain OS=Homo sapiens OX=9606 GN=FGA PE=1 SV=2	P02671	FGA	33.749	38.288	14.814	26.319	11.637
26	Brain acid soluble protein 1 OS=Homo sapiens OX=9606 GN=BASP1 PE=1 SV=2	P80723	BASP1	7.3826	23.8	20.201	14.914	57.353
27	Immunoglobulin gamma-1 heavy chain OS=Homo sapiens OX=9606 PE=1 SV=1	P0DOX5		49.569	36.218	35.016	57.025	46.547
28	Immunoglobulin heavy constant alpha 1 OS=Homo sapiens OX=9606 GN=IGHA1 PE=1 SV=2	P01876	IGHA1	29.53	17.592	39.056	51.761	32.417
29	Phosphoglycerate mutase 1 OS=Homo sapiens OX=9606 GN=PGAM1 PE=1 SV=2	P18669 (+1)	PGAM1	28.476	19.661	16.161	12.282	43.222
30	Cluster of Calreticulin OS=Homo sapiens OX=9606 GN=CALR PE=1 SV=1 (P27797)	P27797 [3]	CALR	13.711	12.418	33.669	12.282	32.417
31	Cluster of Filamin-A OS=Homo sapiens OX=9606 GN=FLNA PE=1 SV=4 (P21333)	P21333 [5]	FLNA	6.3279	11.383	22.895	0.87731	56.522
32	Apolipoprotein A-IV OS=Homo sapiens OX=9606 GN=APOA4 PE=1 SV=3	P06727	APOA4	32.694	19.661	0	42.988	0.8312
33	Alpha-1-acid glycoprotein 2 OS=Homo sapiens OX=9606 GN=ORM2 PE=1 SV=2	P19652	ORM2	30.585	44.497	18.855	19.301	26.598
34	Cluster of Prothrombin OS=Homo sapiens OX=9606 GN=F2 PE=1 SV=2 (P00734)	P00734 [3]	F2	42.186	28.974	10.774	28.951	0
35	Cluster of Heat shock 70 kDa protein 1B OS=Homo sapiens OX=9606 GN=HSPA1B PE=1 SV=1 (P0DMV9)	P0DMV9 [15]	HSPA1B	6.3279	27.94	24.242	5.2638	31.586
36	Protein S100-A9 OS=Homo sapiens OX=9606 GN=S100A9 PE=1 SV=1	P06702	S100A9	0	10.348	25.588	9.6504	36.573
37	Peroxiredoxin-2 OS=Homo sapiens OX=9606 GN=PRDX2 PE=1 SV=5	P32119	PRDX2	48.514	42.427	10.774	5.2638	4.9872
38	Cluster of Adenosylhomocysteinase OS=Homo sapiens OX=9606 GN=AHCY PE=1 SV=4 (P23526)	P23526 [8]	AHCY	21.093	20.696	16.161	4.3865	25.767
39	Transketolase OS=Homo sapiens OX=9606 GN=TKT PE=1 SV=3	P29401 (+1)	TKT	1.0547	9.3132	26.935	8.7731	40.729
40	Immunoglobulin heavy constant gamma 3 OS=Homo sapiens OX=9606 GN=IGHG3 PE=1 SV=2	P01860	IGHG3	54.842	40.357	52.524	57.025	41.56
41	Cluster of Gelsolin OS=Homo sapiens OX=9606 GN=GSN PE=1 SV=1 (P06396)	P06396 [8]	GSN	2.1093	11.383	16.161	7.0185	34.079
42	Triosephosphate isomerase OS=Homo sapiens OX=9606 GN=TPI1 PE=1 SV=3	P60174	TPI1	16.874	25.87	14.814	7.8958	24.936
43	Superoxide dismutase [Cu-Zn] OS=Homo sapiens OX=9606 GN=SOD1 PE=1 SV=2	P00441	SOD1	28.476	28.974	21.548	5.2638	7.4808
44	Isoform LMW of Kininogen-1 OS=Homo sapiens OX=9606 GN=KNG1	P01042-2	KNG1	8.4372	15.522	14.814	25.442	10.806
45	Cluster of Transaldolase OS=Homo sapiens OX=9606 GN=TALDO1 PE=1 SV=2 (P37837)	P37837 [2]	TALDO1	7.3826	10.348	17.508	20.178	25.767
46	Cluster of Adenylyl cyclase-associated protein 1 OS=Homo sapiens OX=9606 GN=CAP1 PE=1 SV=5 (Q01518)	Q01518 [3]	CAP1	2.1093	6.2088	28.282	7.0185	32.417
47	Cluster of Glucose-6-phosphate isomerase OS=Homo sapiens OX=9606 GN=GPI PE=1 SV=4 (P06744)	P06744 [2]	GPI	0	1.0348	18.855	23.687	29.923
48	Cluster of Vimentin OS=Homo sapiens OX=9606 GN=VIM PE=1 SV=4 (P08670)	P08670 [4]	VIM	8.4372	19.661	33.669	13.16	2.4936
49	Alpha-2-HS-glycoprotein OS=Homo sapiens OX=9606 GN=AHSG PE=1 SV=1	P02765	AHSG	31.64	15.522	6.7338	21.933	2.4936
50	Cluster of Annexin A3 OS=Homo sapiens OX=9606 GN=ANXA3 PE=1 SV=3 (P12429)	P12429 [3]	ANXA3	0	5.174	0	3.5092	46.547
51	Leucine-rich alpha-2-glycoprotein OS=Homo sapiens OX=9606 GN=LRG1 PE=1 SV=2	P02750	LRG1	14.765	12.418	12.121	19.301	11.637
52	Thymosin beta-4 OS=Mus musculus OX=10090 GN=Tmsb4x PE=1 SV=1	P20065 (+3)	Tmsb4x	11.601	17.592	8.0805	8.7731	22.442
53	Cluster of Calmodulin OS=Electrophorus electricus OX=8005 GN=calm PE=2 SV=2 (P02594)	P02594 [9]	calm	11.601	16.557	17.508	8.7731	13.299
54	Cluster of Immunoglobulin heavy constant mu OS=Homo sapiens OX=9606 GN=IGHM PE=1 SV=4 (P01871)	P01871 [3]	IGHM	4.2186	0	2.6935	29.828	16.624
55	Immunoglobulin heavy constant gamma 4 OS=Homo sapiens OX=9606 GN=IGHG4 PE=1 SV=1	P01861	IGHG4	22.148	22.766	26.935	53.516	23.274
56	Cluster of Afamin OS=Homo sapiens OX=9606 GN=AFM PE=1 SV=1 (P43652)	P43652 [3]	AFM	12.656	9.3132	12.121	18.423	2.4936
57	Rho GDP-dissociation inhibitor 2 OS=Homo sapiens OX=9606 GN=ARHGDIB PE=1 SV=3	P52566	ARHGDIB	10.547	15.522	6.7338	3.5092	23.274
58	Aspartate aminotransferase, cytoplasmic OS=Pan troglodytes OX=9598 GN=GOT1 PE=2 SV=1	A5A6K8 (+1)	GOT1	14.765	15.522	9.4273	1.7546	14.962
59	Calpastatin OS=Homo sapiens OX=9606 GN=CAST PE=1 SV=4	P20810 (+9)	CAST	22.148	26.905	0	0	4.9872
60	Cluster of Immunoglobulin alpha-2 heavy chain OS=Homo sapiens OX=9606 PE=1 SV=1 (P0DOX2)	P0DOX2 [9]		11.601	7.2436	16.161	42.111	14.13
61	Cluster of Bisphosphoglycerate mutase OS=Homo sapiens OX=9606 GN=BPGM PE=1 SV=2 (P07738)	P07738 [2]	BPGM	40.077	21.731	0	0	0
62	Flavin reductase (NADPH) OS=Homo sapiens OX=9606 GN=BLVRB PE=1 SV=3	P30043	BLVRB	27.421	19.661	13.468	0	2.4936
63	Cluster of 14-3-3 protein zeta/delta OS=Pongo abelii OX=9601 GN=YWHAZ PE=2 SV=1 (Q5R651)	Q5R651 [2]	YWHAZ	13.711	18.626	10.774	16.669	4.9872
64	Cluster of Protein/nucleic acid deglycase DJ-1 OS=Homo sapiens OX=9606 GN=PARK7 PE=1 SV=2 (Q99497)	Q99497 [2]	PARK7	16.874	14.487	10.774	2.6319	7.4808
65	Cluster of Thioredoxin OS=Homo sapiens OX=9606 GN=TXN PE=1 SV=3 (P10599)	P10599 [2]	TXN	10.547	6.2088	8.0805	5.2638	14.962
66	Cluster of Histone H4 OS=Acropora formosa OX=126732 PE=3 SV=2 (P35059)	P35059 [7]		0	8.2784	40.403	13.16	0
67	Hemoglobin subunit alpha OS=Balaenoptera acutorostrata OX=9767 GN=HBA PE=1 SV=2	P18971	HBA	62.225	53.81	56.564	33.338	23.274
68	Protein S100-A8 OS=Homo sapiens OX=9606 GN=S100A8 PE=1 SV=1	P05109	S100A8	2.1093	5.174	8.0805	7.0185	19.118
69	Band 3 anion transport protein OS=Homo sapiens OX=9606 GN=SLC4A1 PE=1 SV=3	P02730	SLC4A1	29.53	16.557	0	3.5092	0
70	Cluster of Isoform 2 of Tropomyosin alpha-3 chain OS=Homo sapiens OX=9606 GN=TPM3 (P06753-2)	P06753-2 [28]	TPM3	7.3826	12.418	8.0805	1.7546	14.13
71	Cluster of Carbonic anhydrase 2 OS=Homo sapiens OX=9606 GN=CA2 PE=1 SV=2 (P00918)	P00918 [2]	CA2	9.4919	11.383	1.3468	14.037	7.4808
72	Cluster of 14-3-3 protein epsilon OS=Mus musculus OX=10090 GN=Ywhae PE=1 SV=1 (P62259)	P62259 [7]	Ywhae	14.765	14.487	16.161	8.7731	0
73	Endoplasmic reticulum chaperone BiP OS=Homo sapiens OX=9606 GN=HSPA5 PE=1 SV=2	P11021	HSPA5	1.0547	10.348	16.161	0.87731	16.624
74	Cluster of Prolyl endopeptidase OS=Homo sapiens OX=9606 GN=PREP PE=1 SV=2 (P48147)	P48147 [2]	PREP	2.1093	1.0348	4.0403	0	25.767
75	Dipeptidyl peptidase 3 OS=Homo sapiens OX=9606 GN=DPP3 PE=1 SV=2	Q9NY33	DPP3	15.82	8.2784	0	1.7546	14.962
76	Peroxiredoxin-6 OS=Homo sapiens OX=9606 GN=PRDX6 PE=1 SV=3	P30041 (+1)	PRDX6	18.984	14.487	10.774	0	1.6624
77	Cluster of Purine nucleoside phosphorylase OS=Homo sapiens OX=9606 GN=PNP PE=1 SV=2 (P00491)	P00491 [2]	PNP	6.3279	0	5.387	13.16	14.962
78	Cluster of Acylamino-acid-releasing enzyme OS=Homo sapiens OX=9606 GN=APEH PE=1 SV=4 (P13798)	P13798 [2]	APEH	1.0547	1.0348	14.814	5.2638	18.286
79	Cluster of Phosphoglucomutase-2 OS=Homo sapiens OX=9606 GN=PGM2 PE=1 SV=4 (Q96G03)	Q96G03 [2]	PGM2	6.3279	10.348	4.0403	0.87731	11.637
80	Cluster of Isoform Br21 of Ankyrin-1 OS=Homo sapiens OX=9606 GN=ANK1 (P16157-21)	P16157-21 [5]	ANK1	25.312	16.557	2.6935	0.87731	0
81	Cytidine deaminase OS=Homo sapiens OX=9606 GN=CDA PE=1 SV=2	P32320	CDA	0	2.0696	13.468	7.0185	19.118
82	Peptidyl-prolyl cis-trans isomerase A OS=Nomascus leucogenys OX=61853 GN=PPIA PE=3 SV=3	Q0ZQK7	PPIA	10.547	10.348	6.7338	0.87731	6.6496
83	Hypoxanthine-guanine phosphoribosyltransferase OS=Macaca fascicularis OX=9541 GN=HPRT1 PE=2 SV=3	Q6LDD9	HPRT1	13.711	9.3132	10.774	0	5.8184
84	Protein S100-A12 OS=Homo sapiens OX=9606 GN=S100A12 PE=1 SV=2	P80511	S100A12	0	6.2088	8.0805	5.2638	14.13
85	Alpha-hemoglobin-stabilizing protein OS=Homo sapiens OX=9606 GN=AHSP PE=1 SV=1	Q9NZD4	AHSP	16.874	15.522	8.0805	0.87731	0
86	Cluster of Isoform Short of 14-3-3 protein beta/alpha OS=Pongo abelii OX=9601 GN=YWHAB (A4K2U9-2)	A4K2U9-2 [12]	YWHAB	8.4372	9.3132	6.7338	14.037	2.4936
87	Cluster of Complement C4-B OS=Homo sapiens OX=9606 GN=C4B PE=1 SV=2 (P0C0L5)	P0C0L5 [5]	C4B	0	0	4.0403	24.565	1.6624
88	Apolipoprotein A-II OS=Gorilla gorilla gorilla OX=9595 GN=APOA2 PE=1 SV=1	P0DJG2	APOA2	8.4372	6.2088	0	14.037	4.9872
89	Cluster of Plasminogen OS=Homo sapiens OX=9606 GN=PLG PE=1 SV=2 (P00747)	P00747 [3]	PLG	2.1093	5.174	6.7338	5.2638	6.6496
90	Protein S100-A4 OS=Homo sapiens OX=9606 GN=S100A4 PE=1 SV=1	P26447 (+1)	S100A4	11.601	10.348	8.0805	3.5092	3.3248
91	Cluster of Complement C2 OS=Pongo pygmaeus OX=9600 GN=C2 PE=2 SV=1 (Q8SQ75)	Q8SQ75 [2]	C2	4.2186	5.174	0	19.301	1.6624
92	Cluster of Chaperone protein DnaK OS=Rhizobium meliloti (strain 1021) OX=266834 GN=dnaK PE=3 SV=2 (P42374)	P42374 [30]	dnaK	0	0	0	0	0.8312
93	Protein disulfide-isomerase OS=Homo sapiens OX=9606 GN=P4HB PE=1 SV=3	P07237	P4HB	0	1.0348	4.0403	0.87731	20.78
94	Ras GTPase-activating-like protein IQGAP1 OS=Homo sapiens OX=9606 GN=IQGAP1 PE=1 SV=1	P46940	IQGAP1	0	0	9.4273	2.6319	22.442
95	Protein S100-P OS=Homo sapiens OX=9606 GN=S100P PE=1 SV=2	P25815	S100P	3.164	5.174	4.0403	2.6319	6.6496
96	Cluster of Fibrinogen gamma chain OS=Homo sapiens OX=9606 GN=FGG PE=1 SV=3 (P02679)	P02679 [4]	FGG	1.0547	3.1044	12.121	6.1411	9.9744
97	Cluster of Calnexin OS=Pongo abelii OX=9601 GN=CANX PE=2 SV=2 (Q5R440)	Q5R440 [2]	CANX	0	4.1392	9.4273	2.6319	9.9744
98	Transthyretin OS=Homo sapiens OX=9606 GN=TTR PE=1 SV=1	P02766	TTR	9.4919	6.2088	1.3468	13.16	5.8184
99	Leukotriene A-4 hydrolase OS=Homo sapiens OX=9606 GN=LTA4H PE=1 SV=2	P09960	LTA4H	0	0	1.3468	15.792	8.312
100	Cathelicidin antimicrobial peptide OS=Homo sapiens OX=9606 GN=CAMP PE=1 SV=1	P49913 (+2)	CAMP	1.0547	3.1044	12.121	2.6319	11.637
101	Cluster of Fibrinogen beta chain OS=Homo sapiens OX=9606 GN=FGB PE=1 SV=2 (P02675)	P02675 [2]	FGB	0	2.0696	16.161	5.2638	9.1432
102	Immunoglobulin heavy constant gamma 2 OS=Homo sapiens OX=9606 GN=IGHG2 PE=1 SV=2	P01859	IGHG2	35.858	37.253	35.016	49.129	36.573
103	Coronin-1A OS=Homo sapiens OX=9606 GN=CORO1A PE=1 SV=4	P31146 (+1)	CORO1A	2.1093	3.1044	6.7338	6.1411	9.9744
104	Histone H2B type 1-K OS=Homo sapiens OX=9606 GN=HIST1H2BK PE=1 SV=3	O60814 (+17)	HIST1H2BK	0	7.2436	20.201	8.7731	0.8312
105	Attractin OS=Homo sapiens OX=9606 GN=ATRN PE=1 SV=2	O75882 (+1)	ATRN	5.2733	4.1392	2.6935	9.6504	4.156
106	Myeloperoxidase OS=Homo sapiens OX=9606 GN=MPO PE=1 SV=1	P05164 (+2)	MPO	0	2.0696	13.468	16.669	0
107	SH3 domain-binding glutamic acid-rich-like protein OS=Macaca fascicularis OX=9541 GN=SH3BGRL PE=3 SV=1	Q4R7R5	SH3BGRL	7.3826	8.2784	1.3468	0.87731	9.9744
108	Cluster of Proteasome subunit alpha type-6 OS=Bos taurus OX=9913 GN=PSMA6 PE=1 SV=1 (Q2YDE4)	Q2YDE4 [2]	PSMA6	0	3.1044	12.121	2.6319	12.468
109	Cluster of Angiotensinogen OS=Gorilla gorilla gorilla OX=9595 GN=AGT PE=2 SV=1 (Q9GLP6)	Q9GLP6 [3]	AGT	2.1093	3.1044	0	19.301	2.4936
110	Collagen alpha-1(I) chain OS=Homo sapiens OX=9606 GN=COL1A1 PE=1 SV=5	P02452	COL1A1	1.0547	0	2.6935	10.528	2.4936
111	Talin-1 OS=Homo sapiens OX=9606 GN=TLN1 PE=1 SV=3	Q9Y490	TLN1	0	0	9.4273	0	18.286
112	Profilin-1 OS=Homo sapiens OX=9606 GN=PFN1 PE=1 SV=2	P07737	PFN1	0	2.0696	2.6935	5.2638	12.468
113	3-mercaptopyruvate sulfurtransferase OS=Homo sapiens OX=9606 GN=MPST PE=1 SV=3	P25325 (+1)	MPST	7.3826	11.383	2.6935	0	4.9872
114	Lymphocyte-specific protein 1 OS=Homo sapiens OX=9606 GN=LSP1 PE=1 SV=1	P33241 (+1)	LSP1	1.0547	8.2784	1.3468	4.3865	9.9744
115	Cluster of Dipeptidyl peptidase 1 OS=Homo sapiens OX=9606 GN=CTSC PE=1 SV=2 (P53634)	P53634 [2]	CTSC	0	0	9.4273	0	16.624
116	Protein AMBP OS=Homo sapiens OX=9606 GN=AMBP PE=1 SV=1	P02760	AMBP	9.4919	9.3132	1.3468	10.528	0
117	Protein S100-A11 OS=Homo sapiens OX=9606 GN=S100A11 PE=1 SV=2	P31949	S100A11	2.1093	3.1044	9.4273	3.5092	6.6496
118	Corticosteroid-binding globulin OS=Homo sapiens OX=9606 GN=SERPINA6 PE=1 SV=1	P08185	SERPINA6	7.3826	3.1044	0	14.914	0
119	Moesin OS=Homo sapiens OX=9606 GN=MSN PE=1 SV=3	P26038 (+1)	MSN	0	4.1392	8.0805	3.5092	12.468
120	Lumican OS=Homo sapiens OX=9606 GN=LUM PE=1 SV=2	P51884	LUM	7.3826	0	1.3468	12.282	0
121	Di-N-acetylchitobiase OS=Homo sapiens OX=9606 GN=CTBS PE=1 SV=1	Q01459	CTBS	1.0547	5.174	4.0403	0.87731	11.637
122	Complement factor B OS=Homo sapiens OX=9606 GN=CFB PE=1 SV=2	P00751	CFB	2.1093	4.1392	5.387	5.2638	4.9872
123	Proteasome subunit alpha type-1 OS=Homo sapiens OX=9606 GN=PSMA1 PE=1 SV=1	P25786 (+2)	PSMA1	2.1093	2.0696	5.387	2.6319	9.1432
124	Ribose-5-phosphate isomerase OS=Homo sapiens OX=9606 GN=RPIA PE=1 SV=3	P49247	RPIA	5.2733	5.174	6.7338	0	7.4808
125	Myosin light polypeptide 6 OS=Bos taurus OX=9913 GN=MYL6 PE=2 SV=2	P60661 (+2)	MYL6	0	3.1044	9.4273	4.3865	10.806
126	Cluster of Low affinity immunoglobulin gamma Fc region receptor III-B OS=Homo sapiens OX=9606 GN=FCGR3B PE=1 SV=2 (O75015)	O75015 [2]	FCGR3B	1.0547	0	10.774	2.6319	7.4808
127	Inter-alpha-trypsin inhibitor heavy chain H4 OS=Homo sapiens OX=9606 GN=ITIH4 PE=1 SV=4	Q14624 (+2)	ITIH4	2.1093	3.1044	1.3468	13.16	2.4936
128	Isoform 3 of Periostin OS=Homo sapiens OX=9606 GN=POSTN	Q15063-3 (+1)	POSTN	0	0	0	21.933	0
129	Olfactomedin-4 OS=Homo sapiens OX=9606 GN=OLFM4 PE=1 SV=1	Q6UX06	OLFM4	0	0	0	3.5092	17.455
130	Cluster of Granulins OS=Homo sapiens OX=9606 GN=GRN PE=1 SV=2 (P28799)	P28799 [2]	GRN	0	2.0696	5.387	2.6319	11.637
131	Phosphoglucomutase-1 OS=Homo sapiens OX=9606 GN=PGM1 PE=1 SV=3	P36871	PGM1	0	1.0348	0	0	17.455
132	Inter-alpha-trypsin inhibitor heavy chain H3 OS=Homo sapiens OX=9606 GN=ITIH3 PE=1 SV=2	Q06033 (+1)	ITIH3	7.3826	12.418	0	3.5092	1.6624
133	Cluster of Matrix metalloproteinase-9 OS=Homo sapiens OX=9606 GN=MMP9 PE=1 SV=3 (P14780)	P14780 [2]	MMP9	0	1.0348	8.0805	0.87731	10.806
134	Cluster of Ras-related protein Rab-11B OS=Mus musculus OX=10090 GN=Rab11b PE=1 SV=3 (P46638)	P46638 [8]	Rab11b	2.1093	3.1044	2.6935	0	9.1432
135	Prothymosin alpha OS=Bos taurus OX=9913 GN=PTMA PE=1 SV=2	P01252 (+3)	PTMA	6.3279	6.2088	6.7338	1.7546	4.156
136	Spectrin alpha chain, erythrocytic 1 OS=Homo sapiens OX=9606 GN=SPTA1 PE=1 SV=5	P02549 (+1)	SPTA1	1.0547	5.174	18.855	0	0
137	Zinc-alpha-2-glycoprotein OS=Homo sapiens OX=9606 GN=AZGP1 PE=1 SV=2	P25311	AZGP1	7.3826	4.1392	5.387	4.3865	2.4936
138	Phosphatidylethanolamine-binding protein 1 OS=Homo sapiens OX=9606 GN=PEBP1 PE=1 SV=3	P30086	PEBP1	8.4372	7.2436	1.3468	0	5.8184
139	Non-histone chromosomal protein HMG-17 OS=Rattus norvegicus OX=10116 GN=Hmgn2 PE=1 SV=2	P18437	Hmgn2	0	3.1044	5.387	4.3865	4.9872
140	Cluster of Phosphoglycerate kinase 1 OS=Pan troglodytes OX=9598 GN=PGK1 PE=2 SV=1 (A5A6K4)	A5A6K4 [3]	PGK1	2.1093	4.1392	1.3468	1.7546	11.637
141	Vasodilator-stimulated phosphoprotein OS=Homo sapiens OX=9606 GN=VASP PE=1 SV=3	P50552	VASP	2.1093	6.2088	4.0403	2.6319	10.806
142	Cluster of Serine/threonine-protein phosphatase CPPED1 OS=Homo sapiens OX=9606 GN=CPPED1 PE=1 SV=3 (Q9BRF8)	Q9BRF8 [2]	CPPED1	4.2186	2.0696	4.0403	1.7546	12.468
143	Immunoglobulin J chain OS=Homo sapiens OX=9606 GN=JCHAIN PE=1 SV=4	P01591	JCHAIN	3.164	1.0348	0	14.037	0.8312
144	Glutathione S-transferase P OS=Homo sapiens OX=9606 GN=GSTP1 PE=1 SV=2	P09211	GSTP1	4.2186	5.174	4.0403	3.5092	3.3248
145	N-acetylglucosamine-6-sulfatase OS=Homo sapiens OX=9606 GN=GNS PE=1 SV=3	P15586	GNS	0	1.0348	4.0403	0	16.624
146	Hepatoma-derived growth factor OS=Homo sapiens OX=9606 GN=HDGF PE=1 SV=1	P51858 (+2)	HDGF	1.0547	2.0696	0	0.87731	13.299
147	Apolipoprotein B receptor OS=Homo sapiens OX=9606 GN=APOBR PE=1 SV=2	Q0VD83 (+2)	APOBR	0	2.0696	1.3468	2.6319	9.1432
148	Arginase-1 OS=Homo sapiens OX=9606 GN=ARG1 PE=1 SV=2	P05089 (+1)	ARG1	0	4.1392	2.6935	0	7.4808
149	Protein 4.1 OS=Homo sapiens OX=9606 GN=EPB41 PE=1 SV=4	P11171 (+3)	EPB41	11.601	12.418	0	0	0.8312
150	Spectrin beta chain, erythrocytic OS=Homo sapiens OX=9606 GN=SPTB PE=1 SV=5	P11277 (+1)	SPTB	2.1093	2.0696	20.201	0	0
151	Transitional endoplasmic reticulum ATPase OS=Xenopus laevis OX=8355 GN=vcp PE=1 SV=3	P23787	vcp	13.711	1.0348	0	0.87731	0
152	Cluster of Nicotinate phosphoribosyltransferase OS=Homo sapiens OX=9606 GN=NAPRT PE=1 SV=2 (Q6XQN6)	Q6XQN6 [2]	NAPRT	1.0547	3.1044	0	0	10.806
153	Proteasome subunit alpha type-7 OS=Homo sapiens OX=9606 GN=PSMA7 PE=1 SV=1	O14818	PSMA7	1.0547	2.0696	6.7338	0.87731	9.9744
154	Vitronectin OS=Homo sapiens OX=9606 GN=VTN PE=1 SV=1	P04004	VTN	2.1093	6.2088	2.6935	3.5092	4.9872
155	Non-histone chromosomal protein HMG-14 OS=Homo sapiens OX=9606 GN=HMGN1 PE=1 SV=3	P05114	HMGN1	0	4.1392	6.7338	3.5092	4.9872
156	Alpha-synuclein OS=Homo sapiens OX=9606 GN=SNCA PE=1 SV=1	P37840	SNCA	12.656	6.2088	0	0	0
157	Annexin A5 OS=Pan troglodytes OX=9598 GN=ANXA5 PE=2 SV=3	Q5R1W0	ANXA5	0	0	0	0	15.793
158	Cluster of UV excision repair protein RAD23 homolog A OS=Homo sapiens OX=9606 GN=RAD23A PE=1 SV=1 (P54725)	P54725 [2]	RAD23A	10.547	6.2088	0	0	0
159	Proteasome subunit alpha type-4 OS=Rattus norvegicus OX=10116 GN=Psma4 PE=1 SV=1	P21670 (+2)	Psma4	1.0547	2.0696	5.387	0	11.637
160	Leukocyte elastase inhibitor OS=Homo sapiens OX=9606 GN=SERPINB1 PE=1 SV=1	P30740	SERPINB1	0	0	0	8.7731	5.8184
161	Immunoglobulin kappa variable 4-1 OS=Homo sapiens OX=9606 GN=IGKV4-1 PE=1 SV=1	P06312	IGKV4-1	2.1093	1.0348	1.3468	8.7731	1.6624
162	Cell division control protein 42 homolog OS=Bos taurus OX=9913 GN=CDC42 PE=1 SV=1	Q2KJ93 (+2)	CDC42	2.1093	4.1392	4.0403	0	2.4936
163	Cluster of Immunoglobulin kappa variable 3-20 OS=Homo sapiens OX=9606 GN=IGKV3-20 PE=1 SV=2 (P01619)	P01619 [2]	IGKV3-20	3.164	2.0696	1.3468	7.8958	2.4936
164	Proteasome subunit beta type-1 OS=Homo sapiens OX=9606 GN=PSMB1 PE=1 SV=2	P20618	PSMB1	0	1.0348	4.0403	1.7546	8.312
165	Nuclear ubiquitous casein and cyclin-dependent kinase substrate 1 OS=Homo sapiens OX=9606 GN=NUCKS1 PE=1 SV=1	Q9H1E3	NUCKS1	0	1.0348	5.387	0	5.8184
166	Glutathione S-transferase omega-1 OS=Homo sapiens OX=9606 GN=GSTO1 PE=1 SV=2	P78417 (+1)	GSTO1	1.0547	1.0348	0	2.6319	4.156
167	Protein S100-A6 OS=Homo sapiens OX=9606 GN=S100A6 PE=1 SV=1	P06703	S100A6	3.164	4.1392	2.6935	0	4.156
168	Cluster of Xaa-Pro dipeptidase OS=Homo sapiens OX=9606 GN=PEPD PE=1 SV=3 (P12955)	P12955 [2]	PEPD	5.2733	5.174	0	2.6319	1.6624
169	Cluster of Plasma protease C1 inhibitor OS=Homo sapiens OX=9606 GN=SERPING1 PE=1 SV=2 (P05155)	P05155 [5]	SERPING1	1.0547	0	0	10.528	0.8312
170	C-reactive protein OS=Homo sapiens OX=9606 GN=CRP PE=1 SV=1	P02741	CRP	0	7.2436	0	0	5.8184
171	D-dopachrome decarboxylase OS=Homo sapiens OX=9606 GN=DDT PE=1 SV=3	P30046	DDT	4.2186	6.2088	4.0403	0	4.156
172	Ras-related protein Rap-1b OS=Bos taurus OX=9913 GN=RAP1B PE=2 SV=1	P61223 (+2)	RAP1B	5.2733	4.1392	6.7338	0	3.3248
173	GDP-L-fucose synthase OS=Homo sapiens OX=9606 GN=TSTA3 PE=1 SV=1	Q13630	TSTA3	7.3826	9.3132	1.3468	0	0
174	Platelet-activating factor acetylhydrolase IB subunit gamma OS=Homo sapiens OX=9606 GN=PAFAH1B3 PE=1 SV=1	Q15102	PAFAH1B3	6.3279	6.2088	1.3468	0	0
175	Cluster of Immunoglobulin kappa variable 2D-29 OS=Homo sapiens OX=9606 GN=IGKV2D-29 PE=3 SV=1 (A0A075B6S2)	A0A075B6S2 [4]	IGKV2D-29	1.0547	1.0348	2.6935	9.6504	1.6624
176	Ribosyldihydronicotinamide dehydrogenase [quinone] OS=Homo sapiens OX=9606 GN=NQO2 PE=1 SV=5	P16083	NQO2	1.0547	0	2.6935	0	10.806
177	Myotrophin OS=Homo sapiens OX=9606 GN=MTPN PE=1 SV=2	P58546	MTPN	3.164	2.0696	2.6935	1.7546	4.9872
178	Coactosin-like protein OS=Homo sapiens OX=9606 GN=COTL1 PE=1 SV=3	Q14019	COTL1	0	0	0	1.7546	4.156
179	SH3 domain-binding glutamic acid-rich-like protein 3 OS=Bos taurus OX=9913 GN=SH3BGRL3 PE=3 SV=1	Q3ZCL8 (+2)	SH3BGRL3	2.1093	1.0348	5.387	2.6319	5.8184
180	Stathmin OS=Rattus norvegicus OX=10116 GN=Stmn1 PE=1 SV=2	P13668 (+1)	Stmn1	0	4.1392	1.3468	0	8.312
181	Peptidyl-prolyl cis-trans isomerase FKBP1A OS=Bos taurus OX=9913 GN=FKBP1A PE=1 SV=2	P18203 (+3)	FKBP1A	4.2186	3.1044	1.3468	0	4.9872
182	Cluster of Inter-alpha-trypsin inhibitor heavy chain H2 OS=Homo sapiens OX=9606 GN=ITIH2 PE=1 SV=2 (P19823)	P19823 [2]	ITIH2	0	1.0348	0	9.6504	0
183	Cluster of Beta-hexosaminidase subunit beta OS=Homo sapiens OX=9606 GN=HEXB PE=1 SV=3 (P07686)	P07686 [2]	HEXB	0	0	0	0	10.806
184	Alpha-2-antiplasmin OS=Homo sapiens OX=9606 GN=SERPINF2 PE=1 SV=3	P08697	SERPINF2	1.0547	1.0348	1.3468	11.405	0
185	Proteasome subunit alpha type-2 OS=Rattus norvegicus OX=10116 GN=Psma2 PE=1 SV=3	P17220 (+1)	Psma2	0	1.0348	5.387	0.87731	8.312
186	Inter-alpha-trypsin inhibitor heavy chain H1 OS=Homo sapiens OX=9606 GN=ITIH1 PE=1 SV=3	P19827	ITIH1	0	1.0348	1.3468	6.1411	0.8312
187	Actin-related protein 3 OS=Bos taurus OX=9913 GN=ACTR3 PE=1 SV=3	P61157	ACTR3	0	0	0	0	11.637
188	Dipeptidyl peptidase 2 OS=Homo sapiens OX=9606 GN=DPP7 PE=1 SV=3	Q9UHL4	DPP7	0	1.0348	4.0403	0	9.9744
189	ADP-sugar pyrophosphatase OS=Pongo abelii OX=9601 GN=NUDT5 PE=2 SV=1	Q5RCY2 (+1)	NUDT5	4.2186	3.1044	1.3468	0	3.3248
190	Pyridoxal kinase OS=Homo sapiens OX=9606 GN=PDXK PE=1 SV=1	O00764	PDXK	0	0	2.6935	0	8.312
191	Proteasome subunit alpha type-5 OS=Bos taurus OX=9913 GN=PSMA5 PE=1 SV=1	Q5E987	PSMA5	0	1.0348	5.387	1.7546	7.4808
192	Proteasome subunit alpha type-3 OS=Mus musculus OX=10090 GN=Psma3 PE=1 SV=3	O70435 (+4)	Psma3	1.0547	1.0348	4.0403	1.7546	4.9872
193	Acidic leucine-rich nuclear phosphoprotein 32 family member A OS=Homo sapiens OX=9606 GN=ANP32A PE=1 SV=1	P39687	ANP32A	0	4.1392	4.0403	3.5092	5.8184
194	Gamma-glutamylcyclotransferase OS=Homo sapiens OX=9606 GN=GGCT PE=1 SV=1	O75223	GGCT	3.164	5.174	0	0	3.3248
195	Catalase OS=Ascaris suum OX=6253 GN=CAT PE=2 SV=2	P90682	CAT	2.1093	5.174	2.6935	0	4.9872
196	Cluster of Beta-2-microglobulin OS=Pan troglodytes OX=9598 GN=B2M PE=3 SV=1 (P61770)	P61770 [15]	B2M	3.164	3.1044	4.0403	1.7546	1.6624
197	Cluster of Macrophage-capping protein OS=Homo sapiens OX=9606 GN=CAPG PE=1 SV=2 (P40121)	P40121 [4]	CAPG	0	0	6.7338	0	6.6496
198	Cluster of Low molecular weight phosphotyrosine protein phosphatase OS=Homo sapiens OX=9606 GN=ACP1 PE=1 SV=3 (P24666)	P24666 [6]	ACP1	8.4372	5.174	0	0	0
199	S-formylglutathione hydrolase OS=Homo sapiens OX=9606 GN=ESD PE=1 SV=2	P10768	ESD	2.1093	3.1044	0	0	5.8184
200	Antithrombin-III OS=Homo sapiens OX=9606 GN=SERPINC1 PE=1 SV=1	P01008 (+1)	SERPINC1	2.1093	3.1044	2.6935	4.3865	3.3248
201	14 kDa phosphohistidine phosphatase OS=Homo sapiens OX=9606 GN=PHPT1 PE=1 SV=1	Q9NRX4	PHPT1	6.3279	5.174	2.6935	0	0.8312
202	Complement factor H OS=Homo sapiens OX=9606 GN=CFH PE=1 SV=4	P08603	CFH	0	0	6.7338	0	4.156
203	Cluster of Heme-binding protein 2 OS=Homo sapiens OX=9606 GN=HEBP2 PE=1 SV=1 (Q9Y5Z4)	Q9Y5Z4 [2]	HEBP2	1.0547	2.0696	1.3468	0.87731	5.8184
204	Cluster of Proteasome subunit beta type-5 OS=Pongo abelii OX=9601 GN=PSMB5 PE=2 SV=3 (Q5R8S2)	Q5R8S2 [2]	PSMB5	2.1093	1.0348	5.387	0	4.156
205	Cluster of Beta-hexosaminidase subunit alpha OS=Homo sapiens OX=9606 GN=HEXA PE=1 SV=2 (P06865)	P06865 [2]	HEXA	0	0	1.3468	0	10.806
206	CD5 antigen-like OS=Homo sapiens OX=9606 GN=CD5L PE=1 SV=1	O43866	CD5L	2.1093	0	0	7.0185	0
207	Inositol monophosphatase 1 OS=Homo sapiens OX=9606 GN=IMPA1 PE=1 SV=1	P29218 (+1)	IMPA1	1.0547	1.0348	2.6935	0	6.6496
208	Nuclear transport factor 2 OS=Mus musculus OX=10090 GN=Nutf2 PE=1 SV=1	P61971	Nutf2	3.164	3.1044	1.3468	0.87731	1.6624
209	CapZ-interacting protein OS=Homo sapiens OX=9606 GN=RCSD1 PE=1 SV=1	Q6JBY9	RCSD1	0	1.0348	0	0.87731	7.4808
210	LIM and SH3 domain protein 1 OS=Pongo abelii OX=9601 GN=LASP1 PE=2 SV=1	Q5R5W0	LASP1	4.2186	2.0696	0	0.87731	2.4936
211	PML-RARA-regulated adapter molecule 1 OS=Homo sapiens OX=9606 GN=PRAM1 PE=1 SV=3	Q96QH2	PRAM1	0	3.1044	0	0	5.8184
212	Cluster of Superoxide dismutase [Mn], mitochondrial OS=Homo sapiens OX=9606 GN=SOD2 PE=1 SV=3 (P04179)	P04179 [6]	SOD2	2.1093	1.0348	2.6935	2.6319	1.6624
213	Cluster of Isoform 2 of Ras-related protein Rab-1A OS=Homo sapiens OX=9606 GN=RAB1A (P62820-2)	P62820-2 [4]	RAB1A	1.0547	6.2088	1.3468	0	2.4936
214	Clusterin OS=Homo sapiens OX=9606 GN=CLU PE=1 SV=1	P10909 (+3)	CLU	2.1093	2.0696	0	4.3865	0.8312
215	Neutrophil collagenase OS=Homo sapiens OX=9606 GN=MMP8 PE=1 SV=1	P22894	MMP8	0	0	1.3468	1.7546	7.4808
216	Puromycin-sensitive aminopeptidase OS=Homo sapiens OX=9606 GN=NPEPPS PE=1 SV=2	P55786	NPEPPS	0	0	0	0.87731	6.6496
217	Mitochondrial peptide methionine sulfoxide reductase OS=Homo sapiens OX=9606 GN=MSRA PE=1 SV=1	Q9UJ68 (+3)	MSRA	0	0	4.0403	0	7.4808
218	Proteasome subunit beta type-6 OS=Homo sapiens OX=9606 GN=PSMB6 PE=1 SV=4	P28072	PSMB6	2.1093	2.0696	1.3468	0.87731	4.156
219	Immunoglobulin lambda variable 3-10 OS=Homo sapiens OX=9606 GN=IGLV3-10 PE=3 SV=2	A0A075B6K4	IGLV3-10	2.1093	0	1.3468	2.6319	0
220	Cluster of Isoform 2 of F-actin-capping protein subunit beta OS=Mus musculus OX=10090 GN=Capzb (P47757-2)	P47757-2 [4]	Capzb	0	0	4.0403	0	6.6496
221	Proteasome subunit beta type-3 OS=Bos taurus OX=9913 GN=PSMB3 PE=1 SV=3	P33672 (+3)	PSMB3	0	0	1.3468	0	4.156
222	Neutrophil gelatinase-associated lipocalin OS=Homo sapiens OX=9606 GN=LCN2 PE=1 SV=2	P80188	LCN2	0	1.0348	9.4273	2.6319	0.8312
223	Spectrin beta chain, non-erythrocytic 1 OS=Homo sapiens OX=9606 GN=SPTBN1 PE=1 SV=2	Q01082 (+2)	SPTBN1	0	0	2.6935	0	5.8184
224	Isoform 3 of Leucine-rich repeat flightless-interacting protein 1 OS=Homo sapiens OX=9606 GN=LRRFIP1	Q32MZ4-3	LRRFIP1	0	4.1392	0	0	4.9872
225	Eukaryotic translation initiation factor 4B OS=Homo sapiens OX=9606 GN=EIF4B PE=1 SV=2	P23588 (+1)	EIF4B	2.1093	3.1044	1.3468	0	4.156
226	Isoform 2 of Glyoxalase domain-containing protein 4 OS=Homo sapiens OX=9606 GN=GLOD4	Q9HC38-2	GLOD4	1.0547	0	1.3468	3.5092	4.156
227	Myeloblastin OS=Homo sapiens OX=9606 GN=PRTN3 PE=1 SV=3	P24158	PRTN3	0	4.1392	1.3468	0.87731	4.9872
228	Histone H2A type 1 OS=Rattus norvegicus OX=10116 PE=1 SV=2	P02262 (+12)		0	1.0348	8.0805	7.0185	0
229	High mobility group protein B2 OS=Sus scrofa OX=9823 GN=HMGB2 PE=1 SV=2	P17741 (+2)	HMGB2	0	1.0348	4.0403	0.87731	4.9872
230	Rho GDP-dissociation inhibitor 1 OS=Homo sapiens OX=9606 GN=ARHGDIA PE=1 SV=3	P52565	ARHGDIA	3.164	3.1044	0	0	4.156
231	Cathepsin D OS=Homo sapiens OX=9606 GN=CTSD PE=1 SV=1	P07339	CTSD	0	0	5.387	0	2.4936
232	Protein SET OS=Homo sapiens OX=9606 GN=SET PE=1 SV=3	Q01105 (+6)	SET	0	2.0696	2.6935	1.7546	3.3248
233	Cluster of Glutathione peroxidase 3 OS=Homo sapiens OX=9606 GN=GPX3 PE=1 SV=2 (P22352)	P22352 [3]	GPX3	2.1093	2.0696	2.6935	2.6319	1.6624
234	Cluster of CD44 antigen OS=Cricetulus griseus OX=10029 GN=CD44 PE=2 SV=2 (P20944)	P20944 [12]	CD44	1.0547	1.0348	2.6935	1.7546	1.6624
235	Cluster of Fibronectin OS=Rattus norvegicus OX=10116 GN=Fn1 PE=1 SV=2 (P04937)	P04937 [20]	Fn1	0	1.0348	5.387	0	1.6624
236	Cluster of Scavenger receptor cysteine-rich type 1 protein M130 OS=Homo sapiens OX=9606 GN=CD163 PE=1 SV=2 (Q86VB7)	Q86VB7 [7]	CD163	1.0547	0	0	6.1411	0
237	Cluster of Myosin regulatory light chain 12B OS=Bos taurus OX=9913 GN=MYL12B PE=2 SV=1 (A4IF97)	A4IF97 [7]	MYL12B	0	0	5.387	0	5.8184
238	Cluster of Plectin OS=Homo sapiens OX=9606 GN=PLEC PE=1 SV=3 (Q15149)	Q15149 [5]	PLEC	0	0	0	0	3.3248
239	Lysosomal alpha-mannosidase OS=Homo sapiens OX=9606 GN=MAN2B1 PE=1 SV=3	O00754 (+1)	MAN2B1	0	0	0	0	8.312
240	Glyceraldehyde-3-phosphate dehydrogenase OS=Homo sapiens OX=9606 GN=GAPDH PE=1 SV=3	P04406 (+1)	GAPDH	3.164	2.0696	0	0.87731	4.156
241	Thyroxine-binding globulin OS=Homo sapiens OX=9606 GN=SERPINA7 PE=1 SV=2	P05543 (+1)	SERPINA7	0	0	0	7.8958	0
242	Immunoglobulin delta heavy chain OS=Homo sapiens OX=9606 PE=1 SV=1	P0DOX3		4.2186	1.0348	1.3468	0.87731	0
243	Carbonyl reductase [NADPH] 1 OS=Homo sapiens OX=9606 GN=CBR1 PE=1 SV=3	P16152 (+2)	CBR1	5.2733	2.0696	0	0	0
244	Thymidine phosphorylase OS=Homo sapiens OX=9606 GN=TYMP PE=1 SV=2	P19971	TYMP	0	1.0348	0	0.87731	5.8184
245	Proteasome subunit beta type-8 OS=Homo sapiens OX=9606 GN=PSMB8 PE=1 SV=3	P28062 (+1)	PSMB8	0	0	1.3468	0.87731	4.9872
246	F-actin-capping protein subunit alpha-1 OS=Homo sapiens OX=9606 GN=CAPZA1 PE=1 SV=3	P52907	CAPZA1	0	1.0348	2.6935	0	6.6496
247	Proteasome subunit beta type-2 OS=Homo sapiens OX=9606 GN=PSMB2 PE=1 SV=1	P49721	PSMB2	0	0	2.6935	0	4.9872
248	Immunoglobulin lambda variable 3-21 OS=Homo sapiens OX=9606 GN=IGLV3-21 PE=1 SV=2	P80748	IGLV3-21	3.164	1.0348	1.3468	3.5092	1.6624
249	Myeloid-derived growth factor OS=Homo sapiens OX=9606 GN=MYDGF PE=1 SV=1	Q969H8	MYDGF	0	1.0348	2.6935	0	4.9872
250	S-phase kinase-associated protein 1 OS=Gallus gallus OX=9031 GN=SKP1 PE=2 SV=1	Q5ZKF5 (+1)	SKP1	1.0547	4.1392	4.0403	0	1.6624
251	Parathymosin OS=Bos taurus OX=9913 GN=PTMS PE=1 SV=2	P08814 (+1)	PTMS	1.0547	1.0348	0	0	1.6624
252	Rho-related GTP-binding protein RhoA-C OS=Danio rerio OX=7955 GN=rhoac PE=1 SV=1	Q7T2E8 (+1)	rhoac	0	3.1044	0	0	3.3248
253	Serum amyloid A-4 protein OS=Homo sapiens OX=9606 GN=SAA4 PE=1 SV=2	P35542	SAA4	0	0	2.6935	0.87731	1.6624
254	Galectin-10 OS=Homo sapiens OX=9606 GN=CLC PE=1 SV=3	Q05315	CLC	1.0547	0	2.6935	1.7546	1.6624
255	Cluster of Eukaryotic translation initiation factor 5A-1 OS=Oryctolagus cuniculus OX=9986 GN=EIF5A PE=1 SV=2 (P10160)	P10160 [4]	EIF5A	1.0547	1.0348	1.3468	0	0.8312
256	Cluster of Coagulation factor X OS=Homo sapiens OX=9606 GN=F10 PE=1 SV=2 (P00742)	P00742 [2]	F10	5.2733	2.0696	0	0.87731	0
257	Cluster of Cathepsin S OS=Homo sapiens OX=9606 GN=CTSS PE=1 SV=3 (P25774)	P25774 [3]	CTSS	0	0	0	0	3.3248
258	Cluster of Apolipoprotein(a) OS=Homo sapiens OX=9606 GN=LPA PE=1 SV=1 (P08519)	P08519 [2]	LPA	0	0	0	1.7546	4.9872
259	Cluster of Serum amyloid A-1 protein OS=Homo sapiens OX=9606 GN=SAA1 PE=1 SV=1 (P0DJI8)	P0DJI8 [2]	SAA1	0	10.348	0	0	0
260	Myristoylated alanine-rich C-kinase substrate OS=Homo sapiens OX=9606 GN=MARCKS PE=1 SV=4	P29966	MARCKS	0	2.0696	0	0.87731	4.9872
261	Growth factor receptor-bound protein 2 OS=Rattus norvegicus OX=10116 GN=Grb2 PE=1 SV=1	P62994 (+7)	Grb2	0	0	1.3468	0	6.6496
262	Actin-related protein 2/3 complex subunit 2 OS=Rattus norvegicus OX=10116 GN=Arpc2 PE=1 SV=1	P85970 (+1)	Arpc2	0	0	0	0	8.312
263	Cytochrome b5 OS=Homo sapiens OX=9606 GN=CYB5A PE=1 SV=2	P00167 (+1)	CYB5A	2.1093	5.174	0	0	0.8312
264	Vitamin K-dependent protein S OS=Homo sapiens OX=9606 GN=PROS1 PE=1 SV=1	P07225	PROS1	1.0547	1.0348	1.3468	1.7546	1.6624
265	Lamin-B1 OS=Homo sapiens OX=9606 GN=LMNB1 PE=1 SV=2	P20700	LMNB1	0	0	5.387	0.87731	0.8312
266	Tubulin-specific chaperone A OS=Homo sapiens OX=9606 GN=TBCA PE=1 SV=3	O75347 (+1)	TBCA	0	1.0348	0	0	3.3248
267	Visual system homeobox 2 OS=Gallus gallus OX=9031 GN=VSX2 PE=2 SV=1	Q9IAL1	VSX2	0	0	0	0	3.3248
268	Cluster of Polyubiquitin-B OS=Homo sapiens OX=9606 GN=UBB PE=1 SV=1 (P0CG47)	P0CG47 [29]	UBB	1.0547	2.0696	1.3468	0	1.6624
269	Cluster of Annexin A1 OS=Homo sapiens OX=9606 GN=ANXA1 PE=1 SV=2 (P04083)	P04083 [3]	ANXA1	0	0	0	0.87731	3.3248
270	Proteasome subunit beta type-4 OS=Homo sapiens OX=9606 GN=PSMB4 PE=1 SV=4	P28070	PSMB4	0	0	2.6935	0.87731	4.156
271	Serpin B10 OS=Homo sapiens OX=9606 GN=SERPINB10 PE=1 SV=1	P48595	SERPINB10	0	0	0	6.1411	1.6624
272	Acyl-CoA-binding protein OS=Homo sapiens OX=9606 GN=DBI PE=1 SV=2	P07108 (+4)	DBI	0	1.0348	1.3468	0	4.9872
273	Transcobalamin-1 OS=Homo sapiens OX=9606 GN=TCN1 PE=1 SV=2	P20061	TCN1	0	0	2.6935	0.87731	4.156
274	Peroxiredoxin-1 OS=Homo sapiens OX=9606 GN=PRDX1 PE=1 SV=1	Q06830	PRDX1	6.3279	4.1392	4.0403	0.87731	0.8312
275	Immunoglobulin lambda variable 3-25 OS=Homo sapiens OX=9606 GN=IGLV3-25 PE=1 SV=2	P01717	IGLV3-25	3.164	1.0348	1.3468	2.6319	1.6624
276	Copper chaperone for superoxide dismutase OS=Homo sapiens OX=9606 GN=CCS PE=1 SV=1	O14618	CCS	3.164	1.0348	2.6935	0	0.8312
277	Proteasome activator complex subunit 1 OS=Macaca fascicularis OX=9541 GN=PSME1 PE=2 SV=1	P58238 (+3)	PSME1	1.0547	3.1044	0	0	4.156
278	Acidic leucine-rich nuclear phosphoprotein 32 family member B OS=Homo sapiens OX=9606 GN=ANP32B PE=1 SV=1	Q92688	ANP32B	0	2.0696	0	3.5092	2.4936
279	Immunoglobulin kappa variable 3D-11 OS=Homo sapiens OX=9606 GN=IGKV3D-11 PE=3 SV=6	A0A0A0MRZ8 (+1)	IGKV3D-11	2.1093	0	0	3.5092	0
280	Adenosine kinase OS=Homo sapiens OX=9606 GN=ADK PE=1 SV=2	P55263 (+2)	ADK	3.164	2.0696	0	0	0.8312
281	Cluster of Nucleoprotein TPR OS=Homo sapiens OX=9606 GN=TPR PE=1 SV=3 (P12270)	P12270 [2]	TPR	0	0	0	0	1.6624
282	Cluster of Ig heavy chain V regions TEPC 15/S107/HPCM1/HPCM2/HPCM3 OS=Mus musculus OX=10090 PE=1 SV=1 (P01787)	P01787 [9]		0	0	0	5.2638	0.8312
283	Cluster of Receptor-type tyrosine-protein phosphatase C OS=Homo sapiens OX=9606 GN=PTPRC PE=1 SV=3 (P08575)	P08575 [7]	PTPRC	0	0	0	0	1.6624
284	Cluster of Actin-related protein 2/3 complex subunit 1B OS=Homo sapiens OX=9606 GN=ARPC1B PE=1 SV=3 (O15143)	O15143 [2]	ARPC1B	0	0	0	0	5.8184
285	Cystatin-A OS=Homo sapiens OX=9606 GN=CSTA PE=1 SV=1	P01040	CSTA	0	0	0	0	3.3248
286	Biotinidase OS=Homo sapiens OX=9606 GN=BTD PE=1 SV=2	P43251 (+3)	BTD	0	0	0	6.1411	0
287	Ribulose-phosphate 3-epimerase OS=Pongo abelii OX=9601 GN=RPE PE=2 SV=1	Q5R5Y2 (+2)	RPE	2.1093	2.0696	1.3468	0	2.4936
288	Heat shock protein HSP 90-alpha OS=Homo sapiens OX=9606 GN=HSP90AA1 PE=1 SV=5	P07900 (+1)	HSP90AA1	0	0	5.387	0	3.3248
289	Bridging integrator 2 OS=Homo sapiens OX=9606 GN=BIN2 PE=1 SV=3	Q9UBW5 (+1)	BIN2	1.0547	1.0348	0	0.87731	1.6624
290	Putative histone H2B type 2-C OS=Homo sapiens OX=9606 GN=HIST2H2BC PE=5 SV=3	Q6DN03 (+1)	HIST2H2BC	0	0	5.387	1.7546	0
291	Apolipoprotein C-III OS=Homo sapiens OX=9606 GN=APOC3 PE=1 SV=1	P02656	APOC3	3.164	2.0696	0	1.7546	0
292	Coagulation factor V OS=Homo sapiens OX=9606 GN=F5 PE=1 SV=4	P12259	F5	2.1093	2.0696	0	0.87731	0
293	Neutrophil defensin 1 OS=Homo sapiens OX=9606 GN=DEFA1 PE=1 SV=1	P59665 (+2)	DEFA1	1.0547	0	2.6935	2.6319	0.8312
294	Serum albumin OS=Canis lupus familiaris OX=9615 GN=ALB PE=1 SV=3	P49822	ALB	2.1093	3.1044	5.387	0.87731	0
295	UPF0178 protein swp_1285 OS=Shewanella piezotolerans (strain WP3 / JCM 13877) OX=225849 GN=swp_1285 PE=3 SV=1	B8CJH9	swp_1285	1.0547	2.0696	0	0.87731	1.6624
296	FO synthase OS=Nocardia farcinica (strain IFM 10152) OX=247156 GN=fbiC PE=3 SV=1	Q5YQD7	fbiC	0	1.0348	2.6935	0	0
297	Cluster of SPARC OS=Bos taurus OX=9913 GN=SPARC PE=1 SV=2 (P13213)	P13213 [4]	SPARC	1.0547	0	1.3468	3.5092	0
298	Cluster of Hexokinase-3 OS=Homo sapiens OX=9606 GN=HK3 PE=1 SV=2 (P52790)	P52790 [2]	HK3	0	0	0	0.87731	3.3248
299	Cluster of Immunoglobulin heavy variable 1-69 OS=Homo sapiens OX=9606 GN=IGHV1-69 PE=1 SV=2 (P01742)	P01742 [2]	IGHV1-69	2.1093	0	0	3.5092	0
300	Apolipoprotein L1 OS=Homo sapiens OX=9606 GN=APOL1 PE=1 SV=5	O14791 (+2)	APOL1	0	0	0	4.3865	0
301	Alpha-1-antichymotrypsin OS=Homo sapiens OX=9606 GN=SERPINA3 PE=1 SV=2	P01011	SERPINA3	2.1093	0	0	3.5092	0
302	Arylsulfatase A OS=Homo sapiens OX=9606 GN=ARSA PE=1 SV=3	P15289 (+1)	ARSA	0	0	0	0	5.8184
303	Actin-related protein 2 OS=Gallus gallus OX=9031 GN=ACTR2 PE=2 SV=1	P53488 (+8)	ACTR2	0	0	0	0	3.3248
304	Isoform 2 of NPC intracellular cholesterol transporter 2 OS=Homo sapiens OX=9606 GN=NPC2	P61916-2 (+1)	NPC2	0	0	1.3468	0	3.3248
305	Annexin A6 OS=Homo sapiens OX=9606 GN=ANXA6 PE=1 SV=3	P08133	ANXA6	0	0	0	0	3.3248
306	Ras-related protein Rab-7a OS=Rattus norvegicus OX=10116 GN=Rab7a PE=1 SV=2	P09527 (+4)	Rab7a	0	3.1044	0	0	0.8312
307	Chromobox protein homolog 3 OS=Pongo abelii OX=9601 GN=CBX3 PE=2 SV=1	Q5R6X7	CBX3	0	1.0348	1.3468	1.7546	2.4936
308	Neutrophil cytosol factor 2 OS=Homo sapiens OX=9606 GN=NCF2 PE=1 SV=2	P19878 (+3)	NCF2	0	0	1.3468	0	4.156
309	Dopamine beta-hydroxylase OS=Homo sapiens OX=9606 GN=DBH PE=1 SV=3	P09172	DBH	2.1093	0	0	2.6319	0
310	Glucosidase 2 subunit beta OS=Homo sapiens OX=9606 GN=PRKCSH PE=1 SV=2	P14314 (+1)	PRKCSH	1.0547	1.0348	1.3468	0	1.6624
311	Cathepsin Z OS=Homo sapiens OX=9606 GN=CTSZ PE=1 SV=1	Q9UBR2	CTSZ	0	1.0348	1.3468	0.87731	3.3248
312	Cathepsin G OS=Homo sapiens OX=9606 GN=CTSG PE=1 SV=2	P08311	CTSG	0	0	2.6935	2.6319	0
313	Complement C1s subcomponent OS=Homo sapiens OX=9606 GN=C1S PE=1 SV=1	P09871	C1S	0	1.0348	2.6935	2.6319	0.8312
314	Proteasome subunit beta type-7 OS=Homo sapiens OX=9606 GN=PSMB7 PE=1 SV=1	Q99436	PSMB7	0	0	4.0403	0	2.4936
315	Sex hormone-binding globulin OS=Homo sapiens OX=9606 GN=SHBG PE=1 SV=2	P04278 (+3)	SHBG	3.164	2.0696	0	1.7546	0
316	Isoform 1 of Ubiquitin-conjugating enzyme E2 variant 1 OS=Homo sapiens OX=9606 GN=UBE2V1	Q13404-1 (+3)	UBE2V1	3.164	3.1044	0	0	0
317	Leucine--tRNA ligase OS=Sphingomonas wittichii (strain RW1 / DSM 6014 / JCM 10273) OX=392499 GN=leuS PE=3 SV=1	A5VA89	leuS	0	3.1044	0	2.6319	0
318	Peptidyl-prolyl cis-trans isomerase 1 OS=Glycine max OX=3847 GN=Cyp1 PE=2 SV=1	Q8W171	Cyp1	2.1093	2.0696	0	0.87731	1.6624
319	Hemoglobin subunit alpha-D OS=Gallus gallus OX=9031 GN=HBAD PE=1 SV=1	P02001 (+4)	HBAD	2.1093	2.0696	1.3468	0	0
320	Isoform 2 of Small ubiquitin-related modifier 2 OS=Homo sapiens OX=9606 GN=SUMO2	P61956-2 (+5)	SUMO2	2.1093	2.0696	0	0.87731	1.6624
321	Cadherin-5 OS=Homo sapiens OX=9606 GN=CDH5 PE=1 SV=5	P33151	CDH5	0	0	0	0.87731	0
322	Cluster of Beta-adducin OS=Homo sapiens OX=9606 GN=ADD2 PE=1 SV=3 (P35612)	P35612 [3]	ADD2	1.0547	2.0696	1.3468	0	0
323	Cluster of Immunoglobulin heavy variable 4-61 OS=Homo sapiens OX=9606 GN=IGHV4-61 PE=3 SV=1 (A0A0C4DH41)	A0A0C4DH41 [7]	IGHV4-61	0	0	0	2.6319	0
324	Cholinesterase OS=Homo sapiens OX=9606 GN=BCHE PE=1 SV=1	P06276	BCHE	0	0	0	4.3865	0
325	Interleukin-1 receptor antagonist protein OS=Homo sapiens OX=9606 GN=IL1RN PE=1 SV=1	P18510 (+3)	IL1RN	0	0	0	0	3.3248
326	Serum paraoxonase/arylesterase 1 OS=Homo sapiens OX=9606 GN=PON1 PE=1 SV=3	P27169	PON1	0	0	0	3.5092	0
327	Eukaryotic translation initiation factor 6 OS=Homo sapiens OX=9606 GN=EIF6 PE=1 SV=1	P56537 (+2)	EIF6	1.0547	1.0348	1.3468	0	2.4936
328	NHL repeat-containing protein 3 OS=Homo sapiens OX=9606 GN=NHLRC3 PE=2 SV=1	Q5JS37 (+1)	NHLRC3	0	0	0	0	4.9872
329	Complement C1r subcomponent-like protein OS=Homo sapiens OX=9606 GN=C1RL PE=1 SV=2	Q9NZP8	C1RL	1.0547	0	0	3.5092	0
330	Phosphatidylcholine-sterol acyltransferase OS=Homo sapiens OX=9606 GN=LCAT PE=1 SV=1	P04180	LCAT	0	0	0	3.5092	0
331	Proteasome subunit beta type-9 OS=Homo sapiens OX=9606 GN=PSMB9 PE=1 SV=2	P28065 (+1)	PSMB9	0	0	0	0.87731	4.156
332	Protein DDI1 homolog 2 OS=Homo sapiens OX=9606 GN=DDI2 PE=1 SV=1	Q5TDH0 (+1)	DDI2	1.0547	4.1392	0	0	0
333	6-phosphogluconolactonase OS=Homo sapiens OX=9606 GN=PGLS PE=1 SV=2	O95336	PGLS	0	0	0	2.6319	1.6624
334	Monocyte differentiation antigen CD14 OS=Homo sapiens OX=9606 GN=CD14 PE=1 SV=2	P08571	CD14	2.1093	2.0696	0	0	0
335	Beta-Ala-His dipeptidase OS=Homo sapiens OX=9606 GN=CNDP1 PE=1 SV=4	Q96KN2	CNDP1	2.1093	1.0348	0	1.7546	0
336	Spectrin alpha chain, non-erythrocytic 1 OS=Homo sapiens OX=9606 GN=SPTAN1 PE=1 SV=3	Q13813 (+2)	SPTAN1	0	0	1.3468	0	0.8312
337	Oligoribonuclease, mitochondrial OS=Homo sapiens OX=9606 GN=REXO2 PE=1 SV=3	Q9Y3B8	REXO2	3.164	1.0348	0	0	0
338	Immunoglobulin lambda variable 1-47 OS=Homo sapiens OX=9606 GN=IGLV1-47 PE=1 SV=2	P01700	IGLV1-47	0	0	1.3468	3.5092	0.8312
339	Septin-9 OS=Homo sapiens OX=9606 GN=SEPT9 PE=1 SV=2	Q9UHD8 (+4)	2019-09-09	0	0	0	0	2.4936
340	High mobility group protein B1 OS=Plecturocebus moloch OX=9523 GN=HMGB1 PE=3 SV=1	B1MTB0 (+5)	HMGB1	0	0	0	0	3.3248
341	Transcription elongation factor A protein-like 3 OS=Homo sapiens OX=9606 GN=TCEAL3 PE=1 SV=1	Q969E4	TCEAL3	0	0	1.3468	0	0.8312
342	Immunoglobulin lambda variable 7-43 OS=Homo sapiens OX=9606 GN=IGLV7-43 PE=3 SV=2	P04211	IGLV7-43	0	0	0	4.3865	0
343	Serrate RNA effector molecule homolog OS=Homo sapiens OX=9606 GN=SRRT PE=1 SV=1	Q9BXP5 (+4)	SRRT	0	0	0	0	0.8312
344	Immunoglobulin lambda variable 1-51 OS=Homo sapiens OX=9606 GN=IGLV1-51 PE=1 SV=2	P01701	IGLV1-51	0	0	0	1.7546	0
345	Hemoglobin subunit alpha-1/2 OS=Odocoileus virginianus virginianus OX=9875 PE=1 SV=1	P01972		44.296	37.253	0	27.196	0
346	Tumor necrosis factor receptor superfamily member 10C OS=Homo sapiens OX=9606 GN=TNFRSF10C PE=1 SV=3	O14798	TNFRSF10C	0	0	1.3468	0	0
347	Vasodilator-stimulated phosphoprotein OS=Canis lupus familiaris OX=9615 GN=VASP PE=1 SV=3	P50551	VASP	0	1.0348	1.3468	0	3.3248
348	Glycogen synthase OS=Citrobacter koseri (strain ATCC BAA-895 / CDC 4225-83 / SGSC4696) OX=290338 GN=glgA PE=3 SV=1	A8AQY0 (+4)	glgA	1.0547	1.0348	0	1.7546	0.8312
349	ATP-dependent RNA helicase DBP10 OS=Kluyveromyces lactis (strain ATCC 8585 / CBS 2359 / DSM 70799 / NBRC 1267 / NRRL Y-1140 / WM37) OX=284590 GN=DBP10 PE=3 SV=1	Q6CIR0	DBP10	0	0	1.3468	1.7546	1.6624
350	Immunoglobulin lambda variable 3-19 OS=Homo sapiens OX=9606 GN=IGLV3-19 PE=1 SV=2	P01714	IGLV3-19	0	1.0348	0	0.87731	0.8312
351	Signal-induced proliferation-associated 1-like protein 2 OS=Rattus norvegicus OX=10116 GN=Sipa1l2 PE=1 SV=1	Q5JCS6 (+4)	Sipa1l2	1.0547	1.0348	1.3468	1.7546	0.8312
352	Beta-galactosidase OS=Homo sapiens OX=9606 GN=GLB1 PE=1 SV=2	P16278 (+2)	GLB1	0	0	0	0	3.3248
353	28 kDa heat- and acid-stable phosphoprotein OS=Homo sapiens OX=9606 GN=PDAP1 PE=1 SV=1	Q13442	PDAP1	0	0	0	0	2.4936
354	Lysosomal protective protein OS=Homo sapiens OX=9606 GN=CTSA PE=1 SV=2	P10619 (+1)	CTSA	0	0	0	0	2.4936
355	Chloride intracellular channel protein 1 OS=Homo sapiens OX=9606 GN=CLIC1 PE=1 SV=4	O00299	CLIC1	0	0	0	0.87731	3.3248
356	Coatomer subunit beta' OS=Rattus norvegicus OX=10116 GN=Copb2 PE=1 SV=3	O35142 (+6)	Copb2	0	0	0	0	3.3248
357	Actin-related protein 2/3 complex subunit 3 OS=Bos taurus OX=9913 GN=ARPC3 PE=1 SV=3	Q3T035	ARPC3	0	0	0	0	3.3248
358	Immunoglobulin heavy variable 5-51 OS=Homo sapiens OX=9606 GN=IGHV5-51 PE=3 SV=1	A0A0C4DH38	IGHV5-51	1.0547	0	0	3.5092	0
359	Cofilin-1 OS=Sus scrofa OX=9823 GN=CFL1 PE=1 SV=3	P10668 (+1)	CFL1	1.0547	4.1392	0	0	0
360	2'-deoxynucleoside 5'-phosphate N-hydrolase 1 OS=Homo sapiens OX=9606 GN=DNPH1 PE=1 SV=1	O43598	DNPH1	3.164	1.0348	0	0	0
361	Glucosamine-6-phosphate isomerase 1 OS=Homo sapiens OX=9606 GN=GNPDA1 PE=1 SV=1	P46926 (+1)	GNPDA1	0	2.0696	2.6935	0	0
362	Beta-mannosidase OS=Homo sapiens OX=9606 GN=MANBA PE=2 SV=3	O00462	MANBA	0	0	0	0	2.4936
363	Immunoglobulin heavy variable 3-15 OS=Homo sapiens OX=9606 GN=IGHV3-15 PE=3 SV=1	A0A0B4J1V0	IGHV3-15	0	0	0	1.7546	0.8312
364	Glucose-6-phosphate 1-dehydrogenase OS=Homo sapiens OX=9606 GN=G6PD PE=1 SV=4	P11413 (+2)	G6PD	0	0	1.3468	0	3.3248
365	Immunoglobulin heavy variable 3-49 OS=Homo sapiens OX=9606 GN=IGHV3-49 PE=3 SV=1	A0A0A0MS15	IGHV3-49	0	0	0	2.6319	0.8312
366	Vacuolar protein sorting-associated protein 29 OS=Xenopus laevis OX=8355 GN=vps29 PE=2 SV=1	Q6GP62	vps29	0	0	0	0	1.6624
367	Vinculin OS=Homo sapiens OX=9606 GN=VCL PE=1 SV=4	P18206 (+4)	VCL	0	0	2.6935	0	2.4936
368	Adenine phosphoribosyltransferase OS=Homo sapiens OX=9606 GN=APRT PE=1 SV=2	P07741 (+1)	APRT	1.0547	3.1044	0	0	0
369	Nucleophosmin OS=Homo sapiens OX=9606 GN=NPM1 PE=1 SV=2	P06748 (+6)	NPM1	0	1.0348	0	1.7546	0.8312
370	PEST proteolytic signal-containing nuclear protein OS=Homo sapiens OX=9606 GN=PCNP PE=1 SV=2	Q8WW12 (+1)	PCNP	2.1093	1.0348	0	0	1.6624
371	Ig lambda-1 chain V region S178 OS=Mus musculus OX=10090 PE=1 SV=1	P01725		0	0	0	1.7546	0.8312
372	Alpha-adducin OS=Pongo abelii OX=9601 GN=ADD1 PE=2 SV=1	Q5RA10	ADD1	0	1.0348	0	0	0.8312
373	Basement membrane-specific heparan sulfate proteoglycan core protein OS=Mus musculus OX=10090 GN=Hspg2 PE=1 SV=1	Q05793	Hspg2	0	0	0	0.87731	0
374	Non-structural polyprotein OS=Aura virus OX=44158 PE=3 SV=2	Q86924		1.0547	1.0348	1.3468	0	0.8312
375	Apolipoprotein C-II OS=Homo sapiens OX=9606 GN=APOC2 PE=1 SV=1	P02655	APOC2	2.1093	2.0696	0	0	0
376	Bleomycin hydrolase OS=Homo sapiens OX=9606 GN=BLMH PE=1 SV=1	Q13867	BLMH	1.0547	1.0348	0	0	0.8312
377	Ig heavy chain V region J539 OS=Mus musculus OX=10090 PE=1 SV=1	P01810		0	0	0	3.5092	0
378	Leucine-rich repeat receptor protein kinase MSL1 OS=Oryza sativa subsp. japonica OX=39947 GN=MSL1 PE=2 SV=1	Q7F8Q9	MSL1	0	0	0	0	3.3248
379	Uncharacterized protein C9orf40 OS=Homo sapiens OX=9606 GN=C9orf40 PE=1 SV=1	Q8IXQ3	C9orf40	1.0547	2.0696	0	0	0
380	Apolipoprotein C-I OS=Homo sapiens OX=9606 GN=APOC1 PE=1 SV=1	P02654 (+1)	APOC1	0	1.0348	0	0	1.6624
381	Vitamin D-binding protein OS=Rattus norvegicus OX=10116 GN=Gc PE=1 SV=3	P04276	Gc	1.0547	0	0	0	0
382	Cluster of Heat shock protein HSP 90-beta OS=Homo sapiens OX=9606 GN=HSP90AB1 PE=1 SV=4 (P08238)	P08238 [6]	HSP90AB1	0	0	1.3468	0	2.4936
383	Cluster of Proteasome subunit beta type-10 OS=Homo sapiens OX=9606 GN=PSMB10 PE=1 SV=1 (P40306)	P40306 [2]	PSMB10	0	0	1.3468	0	3.3248
384	Chitotriosidase-1 OS=Homo sapiens OX=9606 GN=CHIT1 PE=1 SV=1	Q13231 (+2)	CHIT1	0	0	0	0	3.3248
385	Malectin OS=Homo sapiens OX=9606 GN=MLEC PE=1 SV=1	Q14165	MLEC	0	0	0	0	3.3248
386	Collagen alpha-1(VI) chain OS=Homo sapiens OX=9606 GN=COL6A1 PE=1 SV=3	P12109	COL6A1	0	0	0	3.5092	0
387	Heterogeneous nuclear ribonucleoprotein K OS=Oryctolagus cuniculus OX=9986 GN=HNRNPK PE=2 SV=1	O19049 (+6)	HNRNPK	0	1.0348	0	0	2.4936
388	Isoform 3 of Calcium/calmodulin-dependent protein kinase type II subunit gamma OS=Homo sapiens OX=9606 GN=CAMK2G	Q13555-3 (+2)	CAMK2G	0	0	0	0	2.4936
389	Argininosuccinate lyase OS=Homo sapiens OX=9606 GN=ASL PE=1 SV=4	P04424 (+1)	ASL	0	0	0	0	3.3248
390	Pantetheinase OS=Homo sapiens OX=9606 GN=VNN1 PE=1 SV=2	O95497	VNN1	0	0	1.3468	0	2.4936
391	Pyruvate kinase PKM OS=Felis catus OX=9685 GN=PKM PE=1 SV=2	P11979 (+2)	PKM	0	0	1.3468	0	2.4936
392	Aminopeptidase N OS=Homo sapiens OX=9606 GN=ANPEP PE=1 SV=4	P15144	ANPEP	0	0	0	2.6319	0
393	Actin-related protein 2/3 complex subunit 5 OS=Homo sapiens OX=9606 GN=ARPC5 PE=1 SV=3	O15511	ARPC5	0	0	0	0	3.3248
394	Immunoglobulin kappa variable 1-27 OS=Homo sapiens OX=9606 GN=IGKV1-27 PE=3 SV=1	A0A075B6S5	IGKV1-27	1.0547	0	0	2.6319	0
395	Lysosomal alpha-glucosidase OS=Homo sapiens OX=9606 GN=GAA PE=1 SV=4	P10253	GAA	0	0	0	0	2.4936
396	Integrin alpha-M OS=Homo sapiens OX=9606 GN=ITGAM PE=1 SV=2	P11215 (+1)	ITGAM	0	0	2.6935	0	0.8312
397	Trans-Golgi network integral membrane protein 2 OS=Homo sapiens OX=9606 GN=TGOLN2 PE=1 SV=3	O43493 (+3)	TGOLN2	0	0	0	0	1.6624
398	Beta-2-glycoprotein 1 OS=Homo sapiens OX=9606 GN=APOH PE=1 SV=3	P02749 (+1)	APOH	0	0	2.6935	0	1.6624
399	Coronin-1C OS=Homo sapiens OX=9606 GN=CORO1C PE=1 SV=1	Q9ULV4 (+2)	CORO1C	0	0	0	0	1.6624
400	Transgelin-2 OS=Homo sapiens OX=9606 GN=TAGLN2 PE=1 SV=3	P37802 (+3)	TAGLN2	0	0	1.3468	1.7546	0.8312
401	ADP-ribosyl cyclase/cyclic ADP-ribose hydrolase 2 OS=Homo sapiens OX=9606 GN=BST1 PE=1 SV=2	Q10588 (+1)	BST1	0	0	1.3468	0.87731	1.6624
402	Fatty acid-binding protein, epidermal OS=Homo sapiens OX=9606 GN=FABP5 PE=1 SV=3	Q01469	FABP5	0	0	0	0	1.6624
403	Cystatin-C OS=Homo sapiens OX=9606 GN=CST3 PE=1 SV=1	P01034	CST3	0	0	1.3468	0	2.4936
404	Immunoglobulin kappa variable 3-15 OS=Homo sapiens OX=9606 GN=IGKV3-15 PE=1 SV=2	P01624	IGKV3-15	0	0	0	2.6319	0
405	Retinol-binding protein 4 OS=Homo sapiens OX=9606 GN=RBP4 PE=1 SV=3	P02753	RBP4	0	3.1044	0	0.87731	0
406	Rieske domain-containing protein OS=Homo sapiens OX=9606 GN=RFESD PE=1 SV=1	Q8TAC1 (+1)	RFESD	3.164	0	0	0	0
407	N(G),N(G)-dimethylarginine dimethylaminohydrolase 1 OS=Homo sapiens OX=9606 GN=DDAH1 PE=1 SV=3	O94760	DDAH1	0	0	0	0	0.8312
408	Rho GTPase-activating protein 25 OS=Homo sapiens OX=9606 GN=ARHGAP25 PE=1 SV=2	P42331 (+4)	ARHGAP25	0	1.0348	0	0	2.4936
409	Versican core protein OS=Homo sapiens OX=9606 GN=VCAN PE=1 SV=3	P13611 (+4)	VCAN	0	0	2.6935	0	0.8312
410	Elongin-B OS=Rattus norvegicus OX=10116 GN=Elob PE=1 SV=1	P62870 (+2)	Elob	2.1093	2.0696	0	0	0
411	Cathepsin B OS=Homo sapiens OX=9606 GN=CTSB PE=1 SV=3	P07858 (+2)	CTSB	0	0	1.3468	0	1.6624
412	Isoform 2 of Actin-related protein 2/3 complex subunit 4 OS=Homo sapiens OX=9606 GN=ARPC4	P59998-2 (+2)	ARPC4	0	0	0	0	3.3248
413	Complement factor I OS=Homo sapiens OX=9606 GN=CFI PE=1 SV=2	P05156	CFI	0	0	1.3468	0	0.8312
414	Rab11 family-interacting protein 1 OS=Homo sapiens OX=9606 GN=RAB11FIP1 PE=1 SV=3	Q6WKZ4	RAB11FIP1	0	0	0	0	0.8312
415	T-complex protein 1 subunit theta OS=Mus musculus OX=10090 GN=Cct8 PE=1 SV=3	P42932 (+4)	Cct8	0	0	2.6935	0	0.8312
416	Protein kinase C and casein kinase substrate in neurons 2 protein OS=Rattus norvegicus OX=10116 GN=Pacsin2 PE=1 SV=2	Q9QY17 (+3)	Pacsin2	0	1.0348	0	0	0
417	Collagen alpha-1(XXVII) chain OS=Mus musculus OX=10090 GN=Col27a1 PE=2 SV=1	Q5QNQ9 (+1)	Col27a1	0	0	1.3468	0	0
418	Ribosomal RNA small subunit methyltransferase H OS=Corynebacterium jeikeium (strain K411) OX=306537 GN=rsmH PE=3 SV=1	Q4JWA3	rsmH	0	0	0	0.87731	0
419	Histone H1.3 OS=Bos taurus OX=9913 GN=HIST1H1D PE=1 SV=1	A7MAZ5 (+8)	HIST1H1D	0	2.0696	0	1.7546	0
420	Histone-lysine N-methyltransferase 2A OS=Homo sapiens OX=9606 GN=KMT2A PE=1 SV=5	Q03164 (+2)	KMT2A	0	0	0	0.87731	0
421	Protein CutA OS=Homo sapiens OX=9606 GN=CUTA PE=1 SV=2	O60888 (+3)	CUTA	1.0547	1.0348	1.3468	0	0.8312
422	SWI/SNF-related matrix-associated actin-dependent regulator of chromatin subfamily A member 5 OS=Mus musculus OX=10090 GN=Smarca5 PE=1 SV=1	Q91ZW3	Smarca5	0	0	0	0	0.8312
423	Hematopoietic lineage cell-specific protein OS=Homo sapiens OX=9606 GN=HCLS1 PE=1 SV=3	P14317	HCLS1	0	0	0	0	0.8312
424	Peptide methionine sulfoxide reductase MsrA 2 OS=Lactococcus lactis subsp. lactis (strain IL1403) OX=272623 GN=msrA2 PE=3 SV=1	Q9CE42	msrA2	0	0	0	0	1.6624
425	Collagen alpha-3(VI) chain OS=Homo sapiens OX=9606 GN=COL6A3 PE=1 SV=5	P12111 (+2)	COL6A3	0	0	1.3468	0	0
426	Putative leucine-rich repeat receptor-like serine/threonine-protein kinase At2g04300 OS=Arabidopsis thaliana OX=3702 GN=At2g04300 PE=3 SV=2	Q9SI06	At2g04300	0	0	2.6935	0	0
427	Polyribonucleotide nucleotidyltransferase OS=Desulfococcus oleovorans (strain DSM 6200 / Hxd3) OX=96561 GN=pnp PE=3 SV=1	A8ZZ59	pnp	0	0	0	0.87731	0.8312
428	tRNA (guanine-N(7)-)-methyltransferase OS=Ochrobactrum anthropi (strain ATCC 49188 / DSM 6882 / JCM 21032 / NBRC 15819 / NCTC 12168) OX=439375 GN=trmB PE=3 SV=1	A6WWW9	trmB	2.1093	0	1.3468	0	0
429	Thioredoxin domain-containing protein 17 OS=Pongo abelii OX=9601 GN=TXNDC17 PE=2 SV=1	Q5REA8 (+1)	TXNDC17	0	0	0	0.87731	0.8312
430	Histidine-rich glycoprotein OS=Homo sapiens OX=9606 GN=HRG PE=1 SV=1	P04196	HRG	0	0	5.387	0	0
431	Ras-related protein Rab-44 OS=Homo sapiens OX=9606 GN=RAB44 PE=1 SV=3	Q7Z6P3	RAB44	0	0	0	0	2.4936
432	Thioredoxin-related transmembrane protein 1 OS=Homo sapiens OX=9606 GN=TMX1 PE=1 SV=1	Q9H3N1	TMX1	0	0	0	0	2.4936
433	Peptidase inhibitor 16 OS=Homo sapiens OX=9606 GN=PI16 PE=1 SV=1	Q6UXB8 (+1)	PI16	0	0	0	2.6319	0
434	Vesicular integral-membrane protein VIP36 OS=Canis lupus familiaris OX=9615 GN=LMAN2 PE=1 SV=1	P49256 (+1)	LMAN2	0	0	4.0403	0	0
435	Serine/arginine repetitive matrix protein 1 OS=Pongo abelii OX=9601 GN=SRRM1 PE=2 SV=1	Q5R5Q2 (+2)	SRRM1	0	0	0	0	1.6624
436	14-3-3 protein eta OS=Homo sapiens OX=9606 GN=YWHAH PE=1 SV=4	Q04917	YWHAH	1.0547	1.0348	1.3468	2.6319	0
437	Complement component C8 alpha chain OS=Homo sapiens OX=9606 GN=C8A PE=1 SV=2	P07357	C8A	0	0	2.6935	0	0.8312
438	Heterogeneous nuclear ribonucleoprotein U-like protein 2 OS=Homo sapiens OX=9606 GN=HNRNPUL2 PE=1 SV=1	Q1KMD3	HNRNPUL2	0	0	0	0	1.6624
439	Ig heavy chain V region GOM OS=Canis lupus familiaris OX=9615 PE=1 SV=1	P01784		0	0	0	1.7546	0.8312
440	Histone H3 OS=Caenorhabditis elegans OX=6239 GN=his-2 PE=1 SV=4	P08898 (+1)	his-2	0	0	2.6935	0	0
441	Heparin cofactor 2 OS=Homo sapiens OX=9606 GN=SERPIND1 PE=1 SV=3	P05546	SERPIND1	0	0	0	0	2.4936
442	L-lactate dehydrogenase A chain OS=Homo sapiens OX=9606 GN=LDHA PE=1 SV=2	P00338 (+5)	LDHA	0	0	0	0	2.4936
443	Plasma kallikrein OS=Homo sapiens OX=9606 GN=KLKB1 PE=1 SV=1	P03952	KLKB1	0	0	4.0403	0	0
444	Complement component C9 OS=Homo sapiens OX=9606 GN=C9 PE=1 SV=2	P02748	C9	0	0	0	0	0.8312
445	ADP-ribosylation factor 1 OS=Xenopus laevis OX=8355 GN=arf1 PE=2 SV=2	P51643 (+4)	arf1	1.0547	3.1044	0	0	0
446	1,4-alpha-glucan-branching enzyme OS=Homo sapiens OX=9606 GN=GBE1 PE=1 SV=3	Q04446 (+1)	GBE1	0	0	0	0.87731	0
447	Immunoglobulin kappa variable 1-6 OS=Homo sapiens OX=9606 GN=IGKV1-6 PE=3 SV=1	A0A0C4DH72	IGKV1-6	0	0	0	4.3865	0
448	Protein XRP2 OS=Homo sapiens OX=9606 GN=RP2 PE=1 SV=4	O75695	RP2	0	0	1.3468	0	0.8312
449	Barrier-to-autointegration factor OS=Bos taurus OX=9913 GN=BANF1 PE=3 SV=1	P61283	BANF1	1.0547	1.0348	0	0	0.8312
450	Immunoglobulin kappa variable 2-24 OS=Homo sapiens OX=9606 GN=IGKV2-24 PE=3 SV=1	A0A0C4DH68	IGKV2-24	0	0	0	2.6319	0
451	Ig kappa chain V region GOM OS=Canis lupus familiaris OX=9615 PE=1 SV=1	P01618 (+1)		0	0	0	1.7546	0
452	Trypsin-1 OS=Homo sapiens OX=9606 GN=PRSS1 PE=1 SV=1	P07477	PRSS1	0	0	0	0.87731	0.8312
453	Cysteine and glycine-rich protein 1 OS=Homo sapiens OX=9606 GN=CSRP1 PE=1 SV=3	P21291 (+2)	CSRP1	0	0	0	0	1.6624
454	NEDD8 OS=Mus musculus OX=10090 GN=Nedd8 PE=1 SV=2	P29595 (+1)	Nedd8	1.0547	1.0348	0	0	0.8312
455	Stress-induced-phosphoprotein 1 OS=Homo sapiens OX=9606 GN=STIP1 PE=1 SV=1	P31948 (+2)	STIP1	0	1.0348	0	0	0.8312
456	Isoform 2 of BH3-interacting domain death agonist OS=Homo sapiens OX=9606 GN=BID	P55957-2	BID	0	0	0	0	1.6624
457	Peptidyl-prolyl cis-trans isomerase FKBP5 OS=Homo sapiens OX=9606 GN=FKBP5 PE=1 SV=2	Q13451 (+1)	FKBP5	0	0	0	0	2.4936
458	Heterogeneous nuclear ribonucleoprotein D0 OS=Homo sapiens OX=9606 GN=HNRNPD PE=1 SV=1	Q14103 (+5)	HNRNPD	0	0	0	0	2.4936
459	Zyxin OS=Homo sapiens OX=9606 GN=ZYX PE=1 SV=1	Q15942 (+1)	ZYX	0	1.0348	0	0	1.6624
460	E3 ubiquitin-protein ligase RNF213 OS=Homo sapiens OX=9606 GN=RNF213 PE=1 SV=3	Q63HN8 (+1)	RNF213	0	0	0	0	0.8312
461	Resistin OS=Homo sapiens OX=9606 GN=RETN PE=1 SV=1	Q9HD89	RETN	0	1.0348	0	0	0.8312
462	Delta-aminolevulinic acid dehydratase OS=Homo sapiens OX=9606 GN=ALAD PE=1 SV=1	P13716 (+2)	ALAD	1.0547	1.0348	0	0	0
463	Formin-like protein 1 OS=Homo sapiens OX=9606 GN=FMNL1 PE=1 SV=3	O95466 (+2)	FMNL1	0	0	0	0	1.6624
464	Ubiquitin carboxyl-terminal hydrolase isozyme L3 OS=Homo sapiens OX=9606 GN=UCHL3 PE=1 SV=1	P15374 (+1)	UCHL3	1.0547	0	0	0	0
465	Mitogen-activated protein kinase kinase kinase 20 OS=Mus musculus OX=10090 GN=Map3k20 PE=1 SV=1	Q9ESL4	Map3k20	0	1.0348	0	0	0
466	Immunoglobulin heavy variable 3-64D OS=Homo sapiens OX=9606 GN=IGHV3-64D PE=3 SV=1	A0A0J9YX35	IGHV3-64D	0	0	0	2.6319	0
467	6-phosphogluconate dehydrogenase, decarboxylating OS=Homo sapiens OX=9606 GN=PGD PE=1 SV=3	P52209 (+2)	PGD	0	0	2.6935	0	0
468	Protein FAM114A2 OS=Homo sapiens OX=9606 GN=FAM114A2 PE=1 SV=4	Q9NRY5	FAM114A2	0	2.0696	0	0	0
469	Far upstream element-binding protein 1 OS=Rattus norvegicus OX=10116 GN=Fubp1 PE=1 SV=1	Q32PX7 (+3)	Fubp1	0	0	0	0	1.6624
470	Serine/threonine-protein phosphatase 2A catalytic subunit OS=Caenorhabditis elegans OX=6239 GN=let-92 PE=1 SV=1	G5EGK8 (+7)	let-92	2.1093	1.0348	0	0	0
471	Chaperone protein DnaK OS=Mycoplasma pulmonis (strain UAB CTIP) OX=272635 GN=dnaK PE=3 SV=1	Q98QY7	dnaK	1.0547	1.0348	0	0	0
472	Protein S100-A12 OS=Oryctolagus cuniculus OX=9986 GN=S100A12 PE=1 SV=4	O77791 (+2)	S100A12	0	0	0	0	2.4936
473	Heat shock 70 kDa protein 4 OS=Rattus norvegicus OX=10116 GN=Hspa4 PE=1 SV=1	O88600 (+1)	Hspa4	0	1.0348	0	0	0
474	NAD(P)H-quinone oxidoreductase subunit L OS=Trichodesmium erythraeum (strain IMS101) OX=203124 GN=ndhL PE=3 SV=1	Q10W93	ndhL	0	1.0348	0	0	1.6624
475	Immunoglobulin heavy variable 3-72 OS=Homo sapiens OX=9606 GN=IGHV3-72 PE=3 SV=1	A0A0B4J1Y9	IGHV3-72	1.0547	0	0	0.87731	0
476	Heterogeneous nuclear ribonucleoprotein U-like protein 1 OS=Homo sapiens OX=9606 GN=HNRNPUL1 PE=1 SV=2	Q9BUJ2 (+2)	HNRNPUL1	0	0	1.3468	0	0.8312
477	Drebrin-like protein OS=Homo sapiens OX=9606 GN=DBNL PE=1 SV=1	Q9UJU6 (+1)	DBNL	0	1.0348	0	0	1.6624
478	L-lactate dehydrogenase B chain OS=Pan troglodytes OX=9598 GN=LDHB PE=2 SV=1	A5A6N7 (+3)	LDHB	0	0	0	0	0.8312
479	Rho guanine nucleotide exchange factor 1 OS=Homo sapiens OX=9606 GN=ARHGEF1 PE=1 SV=2	Q92888 (+3)	ARHGEF1	0	0	0	0	1.6624
480	FO synthase subunit 1 OS=Methanococcus maripaludis (strain C5 / ATCC BAA-1333) OX=402880 GN=cofG PE=3 SV=1	A4FXR1	cofG	1.0547	0	0	0.87731	0
481	Protein Ycf2 OS=Cuscuta reflexa OX=4129 GN=ycf2 PE=3 SV=2	P32033	ycf2	0	0	0	0	0.8312
482	Protein unc-13 homolog B OS=Homo sapiens OX=9606 GN=UNC13B PE=1 SV=2	O14795 (+6)	UNC13B	1.0547	0	0	0	0
483	Cytosolic Fe-S cluster assembly factor nar1 OS=Aspergillus terreus (strain NIH 2624 / FGSC A1156) OX=341663 GN=nar1 PE=3 SV=1	Q0CR17	nar1	2.1093	0	0	0	0
484	Protein PRRC2C OS=Homo sapiens OX=9606 GN=PRRC2C PE=1 SV=4	Q9Y520 (+6)	PRRC2C	0	0	0	0	0.8312
485	50S ribosomal protein L7/L12 OS=Dictyoglomus turgidum (strain Z-1310 / DSM 6724) OX=515635 GN=rplL PE=3 SV=1	B8E0K0	rplL	0	0	1.3468	0	0.8312
486	EF-hand domain-containing protein D2 OS=Bos taurus OX=9913 GN=EFHD2 PE=2 SV=1	A5D7A0 (+3)	EFHD2	0	0	0	0	2.4936
487	Glucose-1-phosphate thymidylyltransferase 1 OS=Shigella flexneri OX=623 GN=rfbA PE=3 SV=2	P37779	rfbA	2.1093	0	0	0	0
488	Chromodomain-helicase-DNA-binding protein 4 OS=Homo sapiens OX=9606 GN=CHD4 PE=1 SV=2	Q14839	CHD4	0	0	0	0	0.8312
489	Leukosialin (Fragment) OS=Rattus norvegicus OX=10116 GN=Spn PE=1 SV=1	P13838	Spn	0	0	4.0403	0	0
490	Filaggrin OS=Homo sapiens OX=9606 GN=FLG PE=1 SV=3	P20930	FLG	0	0	0	0.87731	0
491	Enolase OS=Doryteuthis pealeii OX=1051067 PE=2 SV=1	O02654		4.2186	4.1392	1.3468	0.87731	22.442
492	Serine/threonine-protein kinase/endoribonuclease IRE1 OS=Homo sapiens OX=9606 GN=ERN1 PE=1 SV=2	O75460 (+2)	ERN1	0	0	0	1.7546	0.8312
493	Prosaposin OS=Homo sapiens OX=9606 GN=PSAP PE=1 SV=2	P07602 (+2)	PSAP	0	1.0348	1.3468	0	0.8312
494	Dermcidin OS=Homo sapiens OX=9606 GN=DCD PE=1 SV=2	P81605 (+1)	DCD	0	1.0348	0	0	0.8312
495	Zinc finger protein rsv2 OS=Schizosaccharomyces pombe (strain 972 / ATCC 24843) OX=284812 GN=rsv2 PE=4 SV=1	Q9Y815	rsv2	0	0	0	0.87731	0
496	Cluster of Neutral alpha-glucosidase AB OS=Homo sapiens OX=9606 GN=GANAB PE=1 SV=3 (Q14697)	Q14697 [3]	GANAB	0	0	0	0	1.6624
497	Quinone oxidoreductase-like protein 1 OS=Homo sapiens OX=9606 GN=CRYZL1 PE=1 SV=2	O95825	CRYZL1	0	0	0	0	1.6624
498	26S proteasome non-ATPase regulatory subunit 2 OS=Homo sapiens OX=9606 GN=PSMD2 PE=1 SV=3	Q13200	PSMD2	0	0	0	0	1.6624
499	Protein CDV3 homolog OS=Homo sapiens OX=9606 GN=CDV3 PE=1 SV=1	Q9UKY7 (+2)	CDV3	0	0	0	0	1.6624
500	Ester hydrolase C11orf54 OS=Homo sapiens OX=9606 GN=C11orf54 PE=1 SV=1	Q9H0W9 (+2)	C11orf54	0	0	0	0	1.6624
501	U6 snRNA-associated Sm-like protein LSm2 OS=Mus musculus OX=10090 GN=Lsm2 PE=1 SV=1	O35900	Lsm2	0	0	0	0	1.6624
502	Enhancer of rudimentary homolog OS=Homo sapiens OX=9606 GN=ERH PE=1 SV=1	P84090 (+1)	ERH	0	0	0	0	1.6624
503	N-acetylgalactosamine-6-sulfatase OS=Homo sapiens OX=9606 GN=GALNS PE=1 SV=1	P34059	GALNS	0	0	0	0	1.6624
504	GMP reductase 2 OS=Bos taurus OX=9913 GN=GMPR2 PE=2 SV=1	Q32L93 (+4)	GMPR2	0	0	0	0	1.6624
505	Leukocyte immunoglobulin-like receptor subfamily A member 3 OS=Homo sapiens OX=9606 GN=LILRA3 PE=1 SV=3	Q8N6C8 (+1)	LILRA3	0	0	0	1.7546	0
506	Translin OS=Cricetulus griseus OX=10029 GN=TSN PE=2 SV=1	P97891 (+3)	TSN	0	0	0	0	1.6624
507	Septin-7 OS=Mus musculus OX=10090 GN=Sept7 PE=1 SV=1	O55131 (+5)	2019-09-07	0	0	0	0	1.6624
508	Heat shock protein beta-1 OS=Homo sapiens OX=9606 GN=HSPB1 PE=1 SV=2	P04792	HSPB1	2.1093	0	0	0	0
509	Latexin OS=Homo sapiens OX=9606 GN=LXN PE=1 SV=2	Q9BS40	LXN	2.1093	0	0	0	0
510	Thiamin pyrophosphokinase 1 OS=Homo sapiens OX=9606 GN=TPK1 PE=1 SV=1	Q9H3S4	TPK1	0	0	0	0	1.6624
511	Protein phosphatase 1B OS=Homo sapiens OX=9606 GN=PPM1B PE=1 SV=1	O75688	PPM1B	0	0	0	0	0.8312
512	Hepatoma-derived growth factor-related protein 2 OS=Homo sapiens OX=9606 GN=HDGFL2 PE=1 SV=1	Q7Z4V5 (+1)	HDGFL2	0	0	0	0	0.8312
513	PITH domain-containing protein 1 OS=Mus musculus OX=10090 GN=Pithd1 PE=1 SV=1	Q8BWR2 (+2)	Pithd1	1.0547	0	0	0	0
514	Serine/threonine-protein phosphatase 5 OS=Homo sapiens OX=9606 GN=PPP5C PE=1 SV=1	P53041 (+2)	PPP5C	0	0	0	0	1.6624
515	U6 snRNA-associated Sm-like protein LSm8 OS=Homo sapiens OX=9606 GN=LSM8 PE=1 SV=3	O95777	LSM8	0	0	0	0	0.8312
516	Complement component C7 OS=Homo sapiens OX=9606 GN=C7 PE=1 SV=2	P10643	C7	0	0	0	0	0.8312
517	Lamina-associated polypeptide 2, isoform alpha OS=Homo sapiens OX=9606 GN=TMPO PE=1 SV=2	P42166 (+3)	TMPO	0	2.0696	0	0	0
518	SPARC-like protein 1 OS=Homo sapiens OX=9606 GN=SPARCL1 PE=1 SV=2	Q14515	SPARCL1	0	0	0	1.7546	0
519	Latent-transforming growth factor beta-binding protein 1 OS=Homo sapiens OX=9606 GN=LTBP1 PE=1 SV=4	Q14766 (+4)	LTBP1	1.0547	1.0348	0	0	0
520	UPF0587 protein C1orf123 OS=Homo sapiens OX=9606 GN=C1orf123 PE=1 SV=1	Q9NWV4	C1orf123	1.0547	1.0348	0	0	0
521	Immunoglobulin kappa variable 1D-33 OS=Homo sapiens OX=9606 GN=IGKV1D-33 PE=1 SV=2	P01593	IGKV1D-33	0	0	0	0.87731	0.8312
522	Platelet glycoprotein Ib alpha chain OS=Homo sapiens OX=9606 GN=GP1BA PE=1 SV=2	P07359	GP1BA	0	0	0	0.87731	0
523	Protein FAM49B OS=Mus musculus OX=10090 GN=Fam49b PE=1 SV=1	Q921M7 (+1)	Fam49b	0	0	0	0.87731	0.8312
524	Ubiquitin-like modifier-activating enzyme 1 OS=Bos taurus OX=9913 GN=UBA1 PE=2 SV=1	A3KMV5 (+5)	UBA1	0	0	1.3468	0	0.8312
525	Protein canopy homolog 3 OS=Sus scrofa OX=9823 GN=CNPY3 PE=3 SV=1	A5GFQ5 (+1)	CNPY3	0	0	0	0	0.8312
526	Isoform 4 of Alpha-endosulfine OS=Homo sapiens OX=9606 GN=ENSA	O43768-4	ENSA	0	0	0	0	0.8312
527	Serine/threonine-protein kinase PAK 2 OS=Homo sapiens OX=9606 GN=PAK2 PE=1 SV=3	Q13177	PAK2	0	0	0	0	0.8312
528	Clathrin interactor 1 OS=Homo sapiens OX=9606 GN=CLINT1 PE=1 SV=1	Q14677 (+2)	CLINT1	0	1.0348	0	0	0.8312
529	Constitutive coactivator of PPAR-gamma-like protein 1 OS=Homo sapiens OX=9606 GN=FAM120A PE=1 SV=2	Q9NZB2 (+2)	FAM120A	0	0	0	0	0.8312
530	Jupiter microtubule associated homolog 1 OS=Homo sapiens OX=9606 GN=JPT1 PE=1 SV=3	Q9UK76 (+2)	JPT1	0	1.0348	0	0	0.8312
531	Allograft inflammatory factor 1 OS=Homo sapiens OX=9606 GN=AIF1 PE=1 SV=1	P55008	AIF1	0	0	0	0	0.8312
532	Immunoglobulin heavy variable 3-64 OS=Homo sapiens OX=9606 GN=IGHV3-64 PE=3 SV=1	A0A075B6Q5	IGHV3-64	0	0	0	0.87731	0
533	Protein IWS1 homolog OS=Homo sapiens OX=9606 GN=IWS1 PE=1 SV=2	Q96ST2 (+1)	IWS1	0	0	0	0	0.8312
534	Proteoglycan 4 OS=Homo sapiens OX=9606 GN=PRG4 PE=1 SV=3	Q92954 (+2)	PRG4	0	2.0696	0	0	0
535	Myosin regulatory light chain sqh OS=Drosophila melanogaster OX=7227 GN=sqh PE=1 SV=1	P40423	sqh	0	0	1.3468	0	1.6624
536	Ig kappa chain V-V region HP 91A3 OS=Mus musculus OX=10090 PE=1 SV=1	P01648 (+1)		0	0	0	1.7546	0
537	Alpha-N-acetylgalactosaminidase OS=Homo sapiens OX=9606 GN=NAGA PE=1 SV=2	P17050 (+1)	NAGA	0	0	0	0	1.6624
538	Glycogenin-1 OS=Homo sapiens OX=9606 GN=GYG1 PE=1 SV=4	P46976 (+2)	GYG1	0	0	0	0	1.6624
539	Immunoglobulin lambda-like polypeptide 1 OS=Homo sapiens OX=9606 GN=IGLL1 PE=1 SV=1	P15814	IGLL1	0	0	0	0.87731	0.8312
540	Ras-related C3 botulinum toxin substrate 2 OS=Homo sapiens OX=9606 GN=RAC2 PE=1 SV=1	P15153 (+2)	RAC2	0	2.0696	0	0	0
541	EGF-containing fibulin-like extracellular matrix protein 1 OS=Rattus norvegicus OX=10116 GN=Efemp1 PE=1 SV=1	O35568 (+6)	Efemp1	0	0	1.3468	0.87731	0
542	Splicing factor 3B subunit 2 OS=Homo sapiens OX=9606 GN=SF3B2 PE=1 SV=2	Q13435	SF3B2	0	0	0	0	0.8312
543	Plasminogen activator inhibitor 1 RNA-binding protein OS=Rattus norvegicus OX=10116 GN=Serbp1 PE=1 SV=2	Q6AXS5 (+8)	Serbp1	0	1.0348	0	0	0
544	Maleate isomerase OS=Pseudomonas putida (strain ATCC 47054 / DSM 6125 / NCIMB 11950 / KT2440) OX=160488 GN=maiA PE=2 SV=1	Q88FY4	maiA	0	0	0	0	0.8312
545	Complement factor H-related protein 1 OS=Homo sapiens OX=9606 GN=CFHR1 PE=1 SV=2	Q03591	CFHR1	0	0	0	0	0.8312
546	Calpain-1 catalytic subunit OS=Homo sapiens OX=9606 GN=CAPN1 PE=1 SV=1	P07384 (+4)	CAPN1	0	0	0	0	1.6624
547	CD177 antigen OS=Homo sapiens OX=9606 GN=CD177 PE=1 SV=2	Q8N6Q3 (+1)	CD177	0	0	0	0	0.8312
548	Serpin B8 OS=Homo sapiens OX=9606 GN=SERPINB8 PE=1 SV=2	P50452 (+1)	SERPINB8	0	0	0	0.87731	1.6624
549	Cytosol aminopeptidase OS=Bos taurus OX=9913 GN=LAP3 PE=1 SV=3	P00727 (+8)	LAP3	0	0	0	0	1.6624
550	Pterin-4-alpha-carbinolamine dehydratase OS=Rattus norvegicus OX=10116 GN=Pcbd1 PE=1 SV=2	P61459 (+1)	Pcbd1	0	0	0	0	0.8312
551	Na(+)/H(+) exchange regulatory cofactor NHE-RF1 OS=Homo sapiens OX=9606 GN=SLC9A3R1 PE=1 SV=4	O14745 (+2)	SLC9A3R1	0	0	0	0	0.8312
552	Serine protease nudel OS=Drosophila melanogaster OX=7227 GN=ndl PE=1 SV=2	P98159	ndl	0	0	1.3468	0	0
553	Subtilisin-like protease 12 OS=Trichophyton verrucosum (strain HKI 0517) OX=663202 GN=SUB12 PE=3 SV=1	D4D1U5	SUB12	0	0	0	0	1.6624
554	Dynein light chain 2, cytoplasmic OS=Bos taurus OX=9913 GN=DYNLL2 PE=3 SV=1	Q3MHR3	DYNLL2	0	1.0348	0	0	0
555	Carcinoembryonic antigen-related cell adhesion molecule 8 OS=Homo sapiens OX=9606 GN=CEACAM8 PE=1 SV=2	P31997	CEACAM8	0	0	0	0	1.6624
556	Protein E8^E2C OS=Human papillomavirus type 57 OX=333753 PE=3 SV=1	P0DKA8 (+1)		1.0547	0	0	0	0
557	Collagen alpha-1(III) chain OS=Homo sapiens OX=9606 GN=COL3A1 PE=1 SV=4	P02461 (+1)	COL3A1	0	0	0	0.87731	0
558	Polyadenylate-binding protein-interacting protein 4 OS=Arabidopsis thaliana OX=3702 GN=CID4 PE=2 SV=1	Q94AM9	CID4	0	1.0348	0	0.87731	0
559	ADP-ribosylation factor 5 OS=Mus musculus OX=10090 GN=Arf5 PE=1 SV=2	P84084	Arf5	0	1.0348	1.3468	0	0.8312
560	Histone H2A.V OS=Oryctolagus cuniculus OX=9986 GN=H2AFV PE=2 SV=3	O62695 (+6)	H2AFV	0	0	4.0403	2.6319	0
561	Enolase OS=Schistosoma japonicum OX=6182 GN=ENO PE=2 SV=1	P33676	ENO	2.1093	1.0348	0	0	0.8312
562	Far upstream element-binding protein 2 OS=Gallus gallus OX=9031 GN=KHSRP PE=1 SV=1	Q8UVD9 (+1)	KHSRP	0	0	0	0	0.8312
563	Tyrosine-protein phosphatase non-receptor type substrate 1 OS=Homo sapiens OX=9606 GN=SIRPA PE=1 SV=2	P78324 (+1)	SIRPA	0	0	1.3468	0	0.8312
564	Coatomer subunit alpha OS=Homo sapiens OX=9606 GN=COPA PE=1 SV=2	P53621 (+2)	COPA	0	0	1.3468	0	0.8312
565	Ras and Rab interactor 3 OS=Homo sapiens OX=9606 GN=RIN3 PE=1 SV=4	Q8TB24 (+1)	RIN3	0	1.0348	0	0	0.8312
566	Uncharacterized 20.7 kDa protein in nrdC-mobD intergenic region OS=Enterobacteria phage T4 OX=10665 GN=y05D PE=4 SV=2	P39259	y05D	1.0547	0	0	0.87731	0
567	Nuclear receptor coactivator 2 OS=Xenopus laevis OX=8355 GN=ncoa2 PE=2 SV=1	Q9W705	ncoa2	0	0	0	0.87731	0
568	Small ubiquitin-related modifier 1 OS=Sus scrofa OX=9823 GN=SUMO1 PE=3 SV=1	A7WLH8 (+5)	SUMO1	1.0547	1.0348	0	0	0
569	Cysteine-rich secretory protein 3 OS=Homo sapiens OX=9606 GN=CRISP3 PE=1 SV=1	P54108 (+2)	CRISP3	0	0	0	0	0.8312
570	Apolipoprotein M OS=Homo sapiens OX=9606 GN=APOM PE=1 SV=2	O95445 (+2)	APOM	0	0	1.3468	0.87731	0
571	Calumenin OS=Mus musculus OX=10090 GN=Calu PE=1 SV=1	O35887 (+11)	Calu	0	1.0348	0	0	0
572	DNA topoisomerase 1 OS=Mus musculus OX=10090 GN=Top1 PE=1 SV=2	Q04750	Top1	0	0	0	0	0.8312
573	U6 snRNA-associated Sm-like protein LSm3 OS=Bos taurus OX=9913 GN=LSM3 PE=3 SV=3	Q32PE9	LSM3	0	0	0	0	0.8312
574	PH and SEC7 domain-containing protein 4 OS=Homo sapiens OX=9606 GN=PSD4 PE=1 SV=2	Q8NDX1 (+1)	PSD4	0	0	1.3468	0	0
575	Glycogen [starch] synthase, muscle OS=Homo sapiens OX=9606 GN=GYS1 PE=1 SV=2	P13807 (+3)	GYS1	0	0	0	0	0.8312
576	Nuclear mitotic apparatus protein 1 OS=Homo sapiens OX=9606 GN=NUMA1 PE=1 SV=2	Q14980 (+3)	NUMA1	0	0	0	0	0.8312
577	Immunoglobulin kappa variable 1-12 OS=Homo sapiens OX=9606 GN=IGKV1-12 PE=3 SV=1	A0A0C4DH73 (+1)	IGKV1-12	0	0	0	2.6319	0
578	Immunoglobulin kappa variable 1-5 OS=Homo sapiens OX=9606 GN=IGKV1-5 PE=1 SV=2	P01602	IGKV1-5	1.0547	0	0	2.6319	0.8312
579	AP-3 complex subunit delta-1 OS=Homo sapiens OX=9606 GN=AP3D1 PE=1 SV=1	O14617 (+4)	AP3D1	0	0	0	0	0.8312
580	Ig heavy chain V region 6.96 OS=Mus musculus OX=10090 PE=4 SV=1	P18528		0	0	0	0.87731	0
581	Hemoglobin subunit alpha OS=Crocodylus siamensis OX=68455 GN=HBA PE=1 SV=1	B0M2T2 (+2)	HBA	1.0547	0	0	0	0
582	Peptidyl-prolyl cis-trans isomerase FKBP4 OS=Homo sapiens OX=9606 GN=FKBP4 PE=1 SV=3	Q02790	FKBP4	1.0547	0	0	0	0
583	Platelet-activating factor acetylhydrolase IB subunit beta OS=Rattus norvegicus OX=10116 GN=Pafah1b2 PE=1 SV=1	O35264 (+4)	Pafah1b2	0	1.0348	0	0	0
584	Elongation factor 1-delta OS=Homo sapiens OX=9606 GN=EEF1D PE=1 SV=5	P29692 (+1)	EEF1D	0	1.0348	0	0	0
585	Calcium-regulated heat stable protein 1 OS=Mus musculus OX=10090 GN=Carhsp1 PE=1 SV=1	Q9CR86 (+2)	Carhsp1	0	1.0348	0	0	0
586	Ig kappa chain V-II region VKappa167 OS=Mus musculus OX=10090 GN=Gm5153 PE=4 SV=1	P01627 (+1)	Gm5153	0	0	0	0.87731	0
587	Immunoglobulin lambda variable 6-57 OS=Homo sapiens OX=9606 GN=IGLV6-57 PE=1 SV=2	P01721	IGLV6-57	0	0	0	0.87731	0
588	Zinc metalloproteinase-disintegrin-like viristiarin (Fragment) OS=Crotalus viridis viridis OX=8742 PE=2 SV=1	A2CJE3 (+9)		0	0	0	0	0.8312
589	Tumor protein p53-inducible protein 11 OS=Rattus norvegicus OX=10116 GN=Tp53i11 PE=1 SV=1	B3DMA0 (+4)	Tp53i11	0	0	0	0	0.8312
590	Vesicle-associated membrane protein 8 OS=Mus musculus OX=10090 GN=Vamp8 PE=1 SV=1	O70404 (+3)	Vamp8	0	0	0	0	0.8312
591	Serine/threonine-protein kinase 10 OS=Homo sapiens OX=9606 GN=STK10 PE=1 SV=1	O94804	STK10	0	0	0	0	0.8312
592	Apolipoprotein E OS=Homo sapiens OX=9606 GN=APOE PE=1 SV=1	P02649	APOE	0	0	0	0	0.8312
593	Eukaryotic translation initiation factor 2 subunit 2 OS=Homo sapiens OX=9606 GN=EIF2S2 PE=1 SV=2	P20042 (+1)	EIF2S2	0	0	0	0	0.8312
594	Protein DEK OS=Homo sapiens OX=9606 GN=DEK PE=1 SV=1	P35659	DEK	0	0	0	0	0.8312
595	Protein disulfide-isomerase A3 (Fragments) OS=Papio hamadryas OX=9557 GN=PDIA3 PE=1 SV=1	P81246	PDIA3	0	0	0	0	0.8312
596	Serine/arginine-rich splicing factor 4 OS=Homo sapiens OX=9606 GN=SRSF4 PE=1 SV=2	Q08170	SRSF4	0	0	0	0	0.8312
597	Hsp90 co-chaperone Cdc37 OS=Homo sapiens OX=9606 GN=CDC37 PE=1 SV=1	Q16543 (+2)	CDC37	0	0	0	0	0.8312
598	Intraflagellar transport protein 25 homolog OS=Homo sapiens OX=9606 GN=HSPB11 PE=1 SV=1	Q9Y547	HSPB11	0	0	0	0	0.8312
599	Integrin beta-2 OS=Homo sapiens OX=9606 GN=ITGB2 PE=1 SV=2	P05107 (+1)	ITGB2	0	0	0	0	0.8312
600	Phosphatidylinositol-binding clathrin assembly protein OS=Rattus norvegicus OX=10116 GN=Picalm PE=1 SV=1	O55012 (+12)	Picalm	0	0	0	0	0.8312
601	Small integral membrane protein 24 OS=Homo sapiens OX=9606 GN=SMIM24 PE=2 SV=2	O75264	SMIM24	0	0	0	0	0.8312
602	V-type proton ATPase subunit G 1 OS=Homo sapiens OX=9606 GN=ATP6V1G1 PE=1 SV=3	O75348	ATP6V1G1	0	0	1.3468	0	0
603	Immunoglobulin kappa variable 1D-39 OS=Homo sapiens OX=9606 GN=IGKV1D-39 PE=3 SV=2	P04432	IGKV1D-39	0	0	0	2.6319	0
604	Phosphoprotein associated with glycosphingolipid-enriched microdomains 1 OS=Homo sapiens OX=9606 GN=PAG1 PE=1 SV=2	Q9NWQ8	PAG1	0	0	0	0	0.8312
605	Transforming acidic coiled-coil-containing protein 3 OS=Homo sapiens OX=9606 GN=TACC3 PE=1 SV=1	Q9Y6A5	TACC3	0	0	0	0	0.8312
606	Isoform 2 of Ras-related protein Ral-B OS=Homo sapiens OX=9606 GN=RALB	P11234-2 (+4)	RALB	0	0	1.3468	0	0
607	Ras-related protein Rap-2a OS=Sus scrofa OX=9823 GN=RAP2A PE=2 SV=1	Q06AU2	RAP2A	2.1093	0	0	0	0
608	Isoform 2 of Drebrin-like protein OS=Homo sapiens OX=9606 GN=DBNL	Q9UJU6-2 (+3)	DBNL	0	0	0	0	0.8312
609	Stress response protein NST1 OS=Ustilago maydis (strain 521 / FGSC 9021) OX=237631 GN=NST1 PE=3 SV=2	Q4PBP6	NST1	0	0	1.3468	0	0
610	Pleckstrin homology domain-containing family O member 2 OS=Homo sapiens OX=9606 GN=PLEKHO2 PE=1 SV=1	Q8TD55 (+1)	PLEKHO2	0	0	0	0	0.8312
611	Surfactin synthase thioesterase subunit OS=Bacillus subtilis (strain 168) OX=224308 GN=srfAD PE=1 SV=3	Q08788	srfAD	0	0	0	0	0.8312
612	ATPase GET3 OS=Debaryomyces hansenii (strain ATCC 36239 / CBS 767 / JCM 1990 / NBRC 0083 / IGC 2968) OX=284592 GN=GET3 PE=1 SV=1	Q6BSM0	GET3	0	0	1.3468	0	0
613	Ferritin heavy chain OS=Homo sapiens OX=9606 GN=FTH1 PE=1 SV=2	P02794 (+2)	FTH1	0	0	2.6935	0	0.8312
614	Protein frg1 OS=Schizosaccharomyces pombe (strain 972 / ATCC 24843) OX=284812 GN=frg1 PE=3 SV=1	Q9P7X3	frg1	0	0	0	0	0.8312
615	Immunoglobulin heavy variable 1-18 OS=Homo sapiens OX=9606 GN=IGHV1-18 PE=3 SV=1	A0A0C4DH31 (+1)	IGHV1-18	0	0	0	0.87731	0
616	Nucleosome assembly protein 1-like 4 OS=Homo sapiens OX=9606 GN=NAP1L4 PE=1 SV=1	Q99733 (+1)	NAP1L4	0	0	1.3468	0	0
617	Guanosine-3',5'-bis(diphosphate) 3'-pyrophosphohydrolase MESH1 OS=Homo sapiens OX=9606 GN=HDDC3 PE=1 SV=3	Q8N4P3 (+1)	HDDC3	1.0547	0	0	0	0
618	GTP-binding protein ypt7 OS=Schizosaccharomyces pombe (strain 972 / ATCC 24843) OX=284812 GN=ypt7 PE=3 SV=1	O94655	ypt7	0	1.0348	0	0	0
619	Protein ABHD14B OS=Bos taurus OX=9913 GN=ABHD14B PE=2 SV=1	A7YY28 (+2)	ABHD14B	1.0547	0	0	0	0
620	Peptidyl-prolyl cis-trans isomerase FKBP3 OS=Bos taurus OX=9913 GN=FKBP3 PE=1 SV=2	P26884 (+2)	FKBP3	0	0	0	0	0.8312
621	UPF0688 protein C1orf174 OS=Homo sapiens OX=9606 GN=C1orf174 PE=1 SV=2	Q8IYL3	C1orf174	0	0	0	0	0.8312
622	Phosphatidate cytidylyltransferase 2 OS=Homo sapiens OX=9606 GN=CDS2 PE=1 SV=1	O95674	CDS2	0	0	0	0	0.8312
623	Endothelial protein C receptor OS=Homo sapiens OX=9606 GN=PROCR PE=1 SV=1	Q9UNN8	PROCR	0	0	0	0.87731	0
624	Phosphoadenosine phosphosulfate reductase OS=Serratia proteamaculans (strain 568) OX=399741 GN=cysH PE=3 SV=1	A8G9X8	cysH	1.0547	0	0	0	0
625	Persulfide dioxygenase ETHE1, mitochondrial OS=Homo sapiens OX=9606 GN=ETHE1 PE=1 SV=2	O95571	ETHE1	0	0	0	0	0.8312
626	Immunoglobulin kappa variable 1D-13 OS=Homo sapiens OX=9606 GN=IGKV1D-13 PE=3 SV=1	A0A0B4J2D9	IGKV1D-13	0	1.0348	0	0	0
627	Porphobilinogen deaminase OS=Homo sapiens OX=9606 GN=HMBS PE=1 SV=2	P08397 (+3)	HMBS	0	1.0348	0	0	0
628	Sialic acid synthase OS=Homo sapiens OX=9606 GN=NANS PE=1 SV=2	Q9NR45	NANS	0	1.0348	0	0	0
629	Immunoglobulin kappa variable 6D-21 OS=Homo sapiens OX=9606 GN=IGKV6D-21 PE=3 SV=1	A0A0A0MT36	IGKV6D-21	0	0	0	0.87731	0
630	Density-regulated protein OS=Homo sapiens OX=9606 GN=DENR PE=1 SV=2	O43583 (+5)	DENR	0	0	0	0	0.8312
631	Translation initiation factor IF-2 OS=Moorella thermoacetica (strain ATCC 39073 / JCM 9320) OX=264732 GN=infB PE=3 SV=1	Q2RJM5	infB	0	0	0	0.87731	0
632	Pyridoxine/pyridoxamine 5'-phosphate oxidase OS=Frankia alni (strain ACN14a) OX=326424 GN=pdxH PE=3 SV=1	Q0RUF3	pdxH	0	1.0348	0	0	0
633	Cystatin-B OS=Pongo pygmaeus OX=9600 GN=CSTB PE=3 SV=1	P60576 (+2)	CSTB	0	0	0	0	0.8312
634	Hemoglobin subunit beta OS=Potorous tridactylus OX=9310 GN=HBB PE=1 SV=1	P02108	HBB	1.0547	0	0	0	0
635	Probable serine/threonine protein kinase IREH1 OS=Arabidopsis thaliana OX=3702 GN=IREH1 PE=1 SV=1	F4J6F6	IREH1	0	0	0	0	0.8312
636	ATP-dependent DNA helicase chl1 OS=Aspergillus oryzae (strain ATCC 42149 / RIB 40) OX=510516 GN=chl1 PE=3 SV=1	Q2U587	chl1	0	1.0348	0	0	0
637	GTP-binding nuclear protein ran-1 OS=Caenorhabditis elegans OX=6239 GN=ran-1 PE=1 SV=1	O17915 (+10)	ran-1	0	0	1.3468	0	0
638	Alpha-internexin OS=Mus musculus OX=10090 GN=Ina PE=1 SV=3	P46660	Ina	0	1.0348	0	0	0
639	Nexilin OS=Homo sapiens OX=9606 GN=NEXN PE=1 SV=1	Q0ZGT2 (+6)	NEXN	1.0547	0	0	0	0
640	Versican core protein (Fragments) OS=Rattus norvegicus OX=10116 GN=Vcan PE=2 SV=2	Q9ERB4 (+2)	Vcan	0	0	1.3468	0	0
641	Nuclear migration protein nudC OS=Bos taurus OX=9913 GN=NUDC PE=2 SV=1	Q17QG2 (+1)	NUDC	0	0	0	0	0.8312
642	CCR4-NOT transcription complex subunit 3 OS=Homo sapiens OX=9606 GN=CNOT3 PE=1 SV=1	O75175 (+1)	CNOT3	0	0	0	0	0.8312
643	Septin-2B OS=Xenopus tropicalis OX=8364 GN=sept2-B PE=2 SV=1	A1L0Y5 (+11)	sept2-B	0	0	0	0	0.8312
644	Neurofilament light polypeptide OS=Bos taurus OX=9913 GN=NEFL PE=1 SV=3	P02548	NEFL	0	0	0	0	0.8312
645	Protein Niban OS=Homo sapiens OX=9606 GN=FAM129A PE=1 SV=1	Q9BZQ8	FAM129A	0	0	0	0	0.8312
646	Twinfilin-2 OS=Homo sapiens OX=9606 GN=TWF2 PE=1 SV=2	Q6IBS0	TWF2	0	0	0	0	0.8312
647	tRNA (guanine-N(1)-)-methyltransferase OS=Paraburkholderia xenovorans (strain LB400) OX=266265 GN=trmD PE=3 SV=1	Q13VF0	trmD	1.0547	0	0	0	0
END OF FILE				4451.71	4453.79	4430.84	4468.99	4448.59
